# Supplementary material for: Bis[μ-4-methyl-2-(2-pyridyl­methyl­sulfan­yl)pyrimidine-κN 1]bis­[(trifluoro­methanesulfonato-κO)silver(I)]
Source: Acta Crystallogr Sect E Struct Rep Online. 2010 Oct 31;66(Pt 11):m1496. doi: 10.1107/S1600536810043631 (PMC3009204; doi:10.1107/S1600536810043631)
Supplement: Supplementary file 1 [file e-66-m1496-sup1.cif]

##############################################################################
###                                                                        ###
###        Electronic paper (Acta Crystallographica Section E)             ###
###                                                                        ###
##############################################################################
#                                                                            #
# This CIF contains the data in a paper accepted for publication in Acta     #
# Crystallographica Section E. It conforms to the requirements of Notes      #
# for Authors for Section E, and has been peer reviewed under the auspices   #
# of the IUCr Commission on Journals.                                        #
#                                                                            #
# Full details of the Crystallographic Information File format               #
# are given in the paper "The Crystallographic Information File (CIF):       #
# a New Standard Archive File for Crystallography" by S. R. Hall, F. H.      #
# Allen and I. D. Brown [Acta Cryst. (1991), A47, 655-685].                  #
#                                                                            #
# The current version of the core CIF dictionary is obtainable from          #
# ftp://ftp.iucr.org/pub/cif_core.dic. The current version number is 2.4.    #
#                                                                            #
# Software is freely available for graphical display of the structure(s) in  #
# this CIF.  For information consult the CIF home page http://www.iucr.org/  #
# cif/home.html                                                              #
#                                                                            #
# This file may be used for bona fide research purposes within the           #
# scientific community so long as proper attribution is given to the journal # 
# article from which it was obtained.                                        #
#                                                                            #
##############################################################################
                                             
data_I
_audit_creation_method     SHELXL97
_chemical_name_systematic
;
Bis[\m-4-methyl-2-(2-pyridylmethylsulfanyl)pyrimidine-
\k<i>N</i>^1^]bis[(trifluoromethanesulfonato-\k<i>O</i>)silver(I)]
;
_chemical_name_common     ?
_chemical_formula_moiety     'C24 H22 Ag2 F6 N6 O6 S4'
_chemical_formula_sum     'C24 H22 Ag2 F6 N6 O6 S4'
_chemical_formula_iupac     '[Ag2 (C F3 O3 S)2 (C11 H11 N3 S)2]'
_chemical_formula_weight     948.50
_chemical_melting_point     ?
_symmetry_cell_setting     triclinic
_symmetry_space_group_name_H-M     'P -1'
_symmetry_space_group_name_Hall     '-P 1'
loop_
    _symmetry_equiv_pos_as_xyz
    'x, y, z'
    '-x, -y, -z'
_cell_length_a     8.9999(18)
_cell_length_b     9.1087(18)
_cell_length_c     10.937(2)
_cell_angle_alpha     75.07(3)
_cell_angle_beta     88.59(3)
_cell_angle_gamma     68.97(3)
_cell_volume     806.3(3)
_cell_formula_units_Z     1
_cell_measurement_reflns_used     3696
_cell_measurement_theta_min     3.09
_cell_measurement_theta_max     27.48
_cell_measurement_temperature     293(2)
_exptl_crystal_description     prism
_exptl_crystal_colour     colourless
_exptl_crystal_size_max     0.15
_exptl_crystal_size_mid     0.12
_exptl_crystal_size_min     0.10
_exptl_crystal_density_diffrn     1.953
_exptl_crystal_density_meas     ?
_exptl_crystal_density_method     'not measured'
_exptl_crystal_F_000     468
_exptl_absorpt_coefficient_mu     1.558
_exptl_absorpt_correction_type     multi-scan
_exptl_absorpt_process_details     '(SADABS; Bruker, 2001)'
_exptl_absorpt_correction_T_min     0.7999
_exptl_absorpt_correction_T_max     0.8598
_diffrn_ambient_temperature     293(2)
_diffrn_radiation_type     MoK\a
_diffrn_radiation_wavelength     0.71073
_diffrn_radiation_source     'fine-focus sealed tube'
_diffrn_radiation_monochromator     graphite
_diffrn_measurement_device_type     'Bruker APEX CCD'
_diffrn_measurement_method     '\f and \w'
_diffrn_detector_area_resol_mean     ?
_diffrn_reflns_number     8621
_diffrn_reflns_av_R_equivalents     0.0275
_diffrn_reflns_av_sigmaI/netI     0.0363
_diffrn_reflns_theta_min     3.09
_diffrn_reflns_theta_max     27.48
_diffrn_reflns_theta_full     27.48
_diffrn_measured_fraction_theta_max     0.996
_diffrn_measured_fraction_theta_full     0.996
_diffrn_reflns_limit_h_min     -11
_diffrn_reflns_limit_h_max     11
_diffrn_reflns_limit_k_min     -11
_diffrn_reflns_limit_k_max     11
_diffrn_reflns_limit_l_min     -14
_diffrn_reflns_limit_l_max     14
_diffrn_standards_number     ?
_diffrn_standards_interval_count     ?
_diffrn_standards_interval_time     ?
_diffrn_standards_decay_%     ?
_reflns_number_total     3681
_reflns_number_gt     3007
_reflns_threshold_expression     I>2\s(I)
_refine_ls_structure_factor_coef     Fsqd
_refine_ls_matrix_type     full
_refine_ls_R_factor_all     0.0592
_refine_ls_R_factor_gt     0.0438
_refine_ls_wR_factor_gt     0.1271
_refine_ls_wR_factor_ref     0.1378
_refine_ls_goodness_of_fit_ref     0.968
_refine_ls_restrained_S_all     0.968
_refine_ls_number_reflns     3681
_refine_ls_number_parameters     217
_refine_ls_number_restraints     0
_refine_ls_hydrogen_treatment     constr
_refine_ls_weighting_scheme     calc
_refine_ls_weighting_details
               'calc w = 1/[\s^2^(Fo^2^)+(0.1000P)^2^] where P=(Fo^2^+2Fc^2^)/3'
_atom_sites_solution_hydrogens     geom
_atom_sites_solution_primary     direct
_atom_sites_solution_secondary     difmap
_refine_ls_shift/su_max     0.001
_refine_ls_shift/su_mean     0.000
_refine_diff_density_max     0.720
_refine_diff_density_min     -0.406
_refine_ls_extinction_method     none
_refine_ls_extinction_coef     ?
loop_
    _atom_type_symbol
    _atom_type_description
    _atom_type_scat_dispersion_real
    _atom_type_scat_dispersion_imag
    _atom_type_scat_source
    'C' 'C' 0.0033 0.0016
                         'International Tables Vol C Tables 4.2.6.8 and 6.1.1.4'
    'H' 'H' 0.0000 0.0000
                         'International Tables Vol C Tables 4.2.6.8 and 6.1.1.4'
    'Ag' 'Ag' -0.8971 1.1015
                         'International Tables Vol C Tables 4.2.6.8 and 6.1.1.4'
    'F' 'F' 0.0171 0.0103
                         'International Tables Vol C Tables 4.2.6.8 and 6.1.1.4'
    'N' 'N' 0.0061 0.0033
                         'International Tables Vol C Tables 4.2.6.8 and 6.1.1.4'
    'O' 'O' 0.0106 0.0060
                         'International Tables Vol C Tables 4.2.6.8 and 6.1.1.4'
    'S' 'S' 0.1246 0.1234
                         'International Tables Vol C Tables 4.2.6.8 and 6.1.1.4'
_computing_data_collection     'SMART (Bruker, 2007)'
_computing_cell_refinement     'SAINT (Bruker, 2007)'
_computing_data_reduction     'SAINT (Bruker, 2007)'
_computing_structure_solution     'SHELXS97 (Sheldrick, 2008)'
_computing_structure_refinement     'SHELXL97 (Sheldrick, 2008)'
_computing_molecular_graphics     'SHELXTL (Sheldrick, 2008)'
_computing_publication_material     'SHELXTL (Sheldrick, 2008)'
loop_
    _atom_site_type_symbol
    _atom_site_label
    _atom_site_fract_x
    _atom_site_fract_y
    _atom_site_fract_z
    _atom_site_U_iso_or_equiv
    _atom_site_adp_type
    _atom_site_calc_flag
    _atom_site_refinement_flags
    _atom_site_occupancy
    _atom_site_disorder_assembly
    _atom_site_disorder_group
    Ag Ag1 0.76401(4) 0.50847(4) 0.08737(3) 0.04428(16) Uani d . 1 . .
    S S1 0.60205(13) 0.26916(13) 0.01310(10) 0.0376(3) Uani d . 1 . .
    N N1 0.7984(4) 0.2971(4) 0.2435(3) 0.0379(8) Uani d . 1 . .
    N N2 0.5373(4) 0.0216(4) 0.1602(3) 0.0348(7) Uani d . 1 . .
    N N3 0.3225(4) 0.2503(4) 0.0425(3) 0.0318(7) Uani d . 1 . .
    C C1 0.8050(6) 0.3150(6) 0.3602(4) 0.0463(11) Uani d . 1 . .
    H H1A 0.8072 0.4131 0.3690 0.056 Uiso calc R 1 . .
    C C2 0.8086(6) 0.1969(6) 0.4671(5) 0.0526(12) Uani d . 1 . .
    H H2A 0.8122 0.2143 0.5470 0.063 Uiso calc R 1 . .
    C C3 0.8067(7) 0.0511(6) 0.4541(5) 0.0540(12) Uani d . 1 . .
    H H3A 0.8082 -0.0316 0.5253 0.065 Uiso calc R 1 . .
    C C4 0.8026(5) 0.0294(5) 0.3361(5) 0.0440(10) Uani d . 1 . .
    H H4A 0.8026 -0.0689 0.3261 0.053 Uiso calc R 1 . .
    C C5 0.7986(5) 0.1535(5) 0.2314(4) 0.0340(8) Uani d . 1 . .
    C C6 0.7891(5) 0.1365(5) 0.1003(4) 0.0357(9) Uani d . 1 . .
    H H6A 0.8038 0.0243 0.1048 0.043 Uiso calc R 1 . .
    H H6B 0.8751 0.1606 0.0551 0.043 Uiso calc R 1 . .
    C C7 0.4768(5) 0.1670(5) 0.0809(4) 0.0314(8) Uani d . 1 . .
    C C8 0.4366(5) -0.0528(5) 0.2077(4) 0.0374(9) Uani d . 1 . .
    C C9 0.2748(5) 0.0237(5) 0.1742(5) 0.0420(10) Uani d . 1 . .
    H H9A 0.2036 -0.0269 0.2068 0.050 Uiso calc R 1 . .
    C C10 0.2224(5) 0.1756(5) 0.0921(5) 0.0420(10) Uani d . 1 . .
    H H10A 0.1136 0.2291 0.0697 0.050 Uiso calc R 1 . .
    C C11 0.5077(6) -0.2182(6) 0.2968(5) 0.0533(12) Uani d . 1 . .
    H H11A 0.6214 -0.2489 0.3064 0.080 Uiso calc R 1 . .
    H H11B 0.4831 -0.2954 0.2638 0.080 Uiso calc R 1 . .
    H H11C 0.4645 -0.2171 0.3779 0.080 Uiso calc R 1 . .
    S S4 0.93636(13) 0.38405(13) -0.22242(10) 0.0377(3) Uani d . 1 . .
    F F4 0.6405(4) 0.5740(6) -0.2672(5) 0.1020(14) Uani d . 1 . .
    F F5 0.7551(7) 0.5239(5) -0.4298(4) 0.130(2) Uani d . 1 . .
    F F6 0.8009(6) 0.6879(4) -0.3447(5) 0.1096(16) Uani d . 1 . .
    O O4 0.8891(5) 0.2489(4) -0.2085(4) 0.0680(11) Uani d . 1 . .
    O O5 0.9355(5) 0.4366(5) -0.1096(3) 0.0722(12) Uani d . 1 . .
    O O6 1.0735(5) 0.3760(5) -0.2887(5) 0.0839(15) Uani d . 1 . .
    C C24 0.7756(8) 0.5505(7) -0.3235(5) 0.0635(15) Uani d . 1 . .
loop_
    _atom_site_aniso_label
    _atom_site_aniso_U_11
    _atom_site_aniso_U_22
    _atom_site_aniso_U_33
    _atom_site_aniso_U_12
    _atom_site_aniso_U_13
    _atom_site_aniso_U_23
    Ag1 0.0506(2) 0.0315(2) 0.0441(2) -0.01457(15) -0.00205(16) 0.00090(15)
    S1 0.0406(6) 0.0352(5) 0.0372(6) -0.0193(4) 0.0008(4) -0.0018(4)
    N1 0.0400(19) 0.0379(19) 0.0376(19) -0.0195(16) 0.0016(15) -0.0051(15)
    N2 0.0354(17) 0.0285(16) 0.0391(19) -0.0131(14) -0.0017(15) -0.0044(14)
    N3 0.0337(17) 0.0267(16) 0.0347(17) -0.0119(13) 0.0004(14) -0.0065(13)
    C1 0.062(3) 0.041(2) 0.044(3) -0.028(2) 0.003(2) -0.011(2)
    C2 0.067(3) 0.052(3) 0.044(3) -0.029(2) -0.001(2) -0.011(2)
    C3 0.076(3) 0.044(3) 0.040(3) -0.030(3) -0.001(2) 0.005(2)
    C4 0.045(2) 0.033(2) 0.055(3) -0.0189(19) -0.004(2) -0.006(2)
    C5 0.0302(19) 0.0310(19) 0.039(2) -0.0112(16) 0.0035(17) -0.0058(17)
    C6 0.030(2) 0.036(2) 0.043(2) -0.0138(16) 0.0022(17) -0.0113(18)
    C7 0.035(2) 0.0287(19) 0.033(2) -0.0123(16) 0.0003(16) -0.0118(16)
    C8 0.048(2) 0.0286(19) 0.038(2) -0.0159(18) 0.0007(19) -0.0090(17)
    C9 0.041(2) 0.037(2) 0.052(3) -0.0249(19) 0.001(2) -0.004(2)
    C10 0.030(2) 0.038(2) 0.055(3) -0.0130(17) -0.0072(19) -0.007(2)
    C11 0.053(3) 0.040(2) 0.059(3) -0.019(2) -0.002(2) 0.003(2)
    S4 0.0418(6) 0.0342(5) 0.0405(6) -0.0173(4) 0.0089(5) -0.0110(4)
    F4 0.053(2) 0.114(3) 0.111(3) 0.003(2) -0.013(2) -0.029(3)
    F5 0.206(6) 0.096(3) 0.053(2) -0.003(4) -0.048(3) -0.029(2)
    F6 0.160(4) 0.0394(19) 0.110(3) -0.030(2) -0.016(3) 0.005(2)
    O4 0.073(3) 0.0426(19) 0.096(3) -0.0370(19) 0.015(2) -0.009(2)
    O5 0.079(3) 0.071(3) 0.050(2) 0.002(2) -0.015(2) -0.029(2)
    O6 0.072(3) 0.068(3) 0.121(4) -0.036(2) 0.055(3) -0.030(3)
    C24 0.092(4) 0.046(3) 0.040(3) -0.010(3) -0.010(3) -0.011(2)
loop_
    _geom_bond_atom_site_label_1
    _geom_bond_atom_site_label_2
    _geom_bond_site_symmetry_2
    _geom_bond_distance
    _geom_bond_publ_flag
    Ag1 N1 . 2.150(4) y
    Ag1 N3 2_665 2.161(3) y
    Ag1 O5 . 2.700(4) y
    S1 C7 . 1.744(4) ?
    S1 C6 . 1.797(4) ?
    N1 C1 . 1.333(6) ?
    N1 C5 . 1.347(5) ?
    N2 C7 . 1.311(5) ?
    N2 C8 . 1.337(5) ?
    N3 C7 . 1.337(5) ?
    N3 C10 . 1.340(5) ?
    N3 Ag1 2_665 2.161(3) ?
    C1 C2 . 1.362(7) ?
    C1 H1A . 0.9300 ?
    C2 C3 . 1.378(7) ?
    C2 H2A . 0.9300 ?
    C3 C4 . 1.358(7) ?
    C3 H3A . 0.9300 ?
    C4 C5 . 1.377(6) ?
    C4 H4A . 0.9300 ?
    C5 C6 . 1.488(6) ?
    C6 H6A . 0.9700 ?
    C6 H6B . 0.9700 ?
    C8 C9 . 1.381(6) ?
    C8 C11 . 1.488(6) ?
    C9 C10 . 1.362(6) ?
    C9 H9A . 0.9300 ?
    C10 H10A . 0.9300 ?
    C11 H11A . 0.9600 ?
    C11 H11B . 0.9600 ?
    C11 H11C . 0.9600 ?
    S4 O6 . 1.404(4) ?
    S4 O4 . 1.412(3) ?
    S4 O5 . 1.433(4) ?
    S4 C24 . 1.804(6) ?
    F4 C24 . 1.323(8) ?
    F5 C24 . 1.278(6) ?
    F6 C24 . 1.313(7) ?
loop_
    _geom_angle_atom_site_label_1
    _geom_angle_atom_site_label_2
    _geom_angle_atom_site_label_3
    _geom_angle_site_symmetry_1
    _geom_angle_site_symmetry_3
    _geom_angle
    _geom_angle_publ_flag
    N1 Ag1 N3 . 2_665 164.97(13) ?
    N1 Ag1 O5 . . 112.81(13) ?
    N3 Ag1 O5 2_665 . 81.84(13) ?
    C7 S1 C6 . . 100.93(19) ?
    C1 N1 C5 . . 118.1(4) ?
    C1 N1 Ag1 . . 117.2(3) ?
    C5 N1 Ag1 . . 124.4(3) ?
    C7 N2 C8 . . 117.6(3) ?
    C7 N3 C10 . . 115.5(3) ?
    C7 N3 Ag1 . 2_665 123.1(3) ?
    C10 N3 Ag1 . 2_665 121.4(3) ?
    N1 C1 C2 . . 123.3(4) ?
    N1 C1 H1A . . 118.4 ?
    C2 C1 H1A . . 118.4 ?
    C1 C2 C3 . . 118.3(5) ?
    C1 C2 H2A . . 120.8 ?
    C3 C2 H2A . . 120.8 ?
    C4 C3 C2 . . 119.3(5) ?
    C4 C3 H3A . . 120.4 ?
    C2 C3 H3A . . 120.4 ?
    C3 C4 C5 . . 119.8(4) ?
    C3 C4 H4A . . 120.1 ?
    C5 C4 H4A . . 120.1 ?
    N1 C5 C4 . . 121.2(4) ?
    N1 C5 C6 . . 117.4(4) ?
    C4 C5 C6 . . 121.4(4) ?
    C5 C6 S1 . . 112.7(3) ?
    C5 C6 H6A . . 109.0 ?
    S1 C6 H6A . . 109.0 ?
    C5 C6 H6B . . 109.0 ?
    S1 C6 H6B . . 109.0 ?
    H6A C6 H6B . . 107.8 ?
    N2 C7 N3 . . 126.4(4) ?
    N2 C7 S1 . . 119.9(3) ?
    N3 C7 S1 . . 113.7(3) ?
    N2 C8 C9 . . 120.3(4) ?
    N2 C8 C11 . . 116.8(4) ?
    C9 C8 C11 . . 122.9(4) ?
    C10 C9 C8 . . 118.0(4) ?
    C10 C9 H9A . . 121.0 ?
    C8 C9 H9A . . 121.0 ?
    N3 C10 C9 . . 122.2(4) ?
    N3 C10 H10A . . 118.9 ?
    C9 C10 H10A . . 118.9 ?
    C8 C11 H11A . . 109.5 ?
    C8 C11 H11B . . 109.5 ?
    H11A C11 H11B . . 109.5 ?
    C8 C11 H11C . . 109.5 ?
    H11A C11 H11C . . 109.5 ?
    H11B C11 H11C . . 109.5 ?
    O6 S4 O4 . . 115.1(3) ?
    O6 S4 O5 . . 113.5(3) ?
    O4 S4 O5 . . 115.0(3) ?
    O6 S4 C24 . . 105.0(3) ?
    O4 S4 C24 . . 103.5(3) ?
    O5 S4 C24 . . 102.9(2) ?
    S4 O5 Ag1 . . 144.3(3) ?
    F5 C24 F6 . . 108.9(5) ?
    F5 C24 F4 . . 108.0(6) ?
    F6 C24 F4 . . 106.2(5) ?
    F5 C24 S4 . . 112.2(4) ?
    F6 C24 S4 . . 111.1(5) ?
    F4 C24 S4 . . 110.1(4) ?
loop_
    _geom_torsion_atom_site_label_1
    _geom_torsion_atom_site_label_2
    _geom_torsion_atom_site_label_3
    _geom_torsion_atom_site_label_4
    _geom_torsion_site_symmetry_1
    _geom_torsion_site_symmetry_2
    _geom_torsion_site_symmetry_3
    _geom_torsion_site_symmetry_4
    _geom_torsion
    _geom_torsion_publ_flag
    N3 Ag1 N1 C1 2_665 . . . -51.9(6) ?
    O5 Ag1 N1 C1 . . . . 141.6(3) ?
    N3 Ag1 N1 C5 2_665 . . . 121.5(5) ?
    O5 Ag1 N1 C5 . . . . -45.0(4) ?
    C5 N1 C1 C2 . . . . -1.4(7) ?
    Ag1 N1 C1 C2 . . . . 172.5(4) ?
    N1 C1 C2 C3 . . . . 0.6(8) ?
    C1 C2 C3 C4 . . . . 0.5(8) ?
    C2 C3 C4 C5 . . . . -0.8(8) ?
    C1 N1 C5 C4 . . . . 1.1(6) ?
    Ag1 N1 C5 C4 . . . . -172.3(3) ?
    C1 N1 C5 C6 . . . . 179.2(4) ?
    Ag1 N1 C5 C6 . . . . 5.8(5) ?
    C3 C4 C5 N1 . . . . 0.0(7) ?
    C3 C4 C5 C6 . . . . -178.1(4) ?
    N1 C5 C6 S1 . . . . -65.9(4) ?
    C4 C5 C6 S1 . . . . 112.3(4) ?
    C7 S1 C6 C5 . . . . -76.0(3) ?
    C8 N2 C7 N3 . . . . 0.5(6) ?
    C8 N2 C7 S1 . . . . -178.8(3) ?
    C10 N3 C7 N2 . . . . 0.5(6) ?
    Ag1 N3 C7 N2 2_665 . . . 179.2(3) ?
    C10 N3 C7 S1 . . . . 179.7(3) ?
    Ag1 N3 C7 S1 2_665 . . . -1.6(4) ?
    C6 S1 C7 N2 . . . . -7.9(4) ?
    C6 S1 C7 N3 . . . . 172.8(3) ?
    C7 N2 C8 C9 . . . . -0.7(6) ?
    C7 N2 C8 C11 . . . . 179.6(4) ?
    N2 C8 C9 C10 . . . . 0.1(7) ?
    C11 C8 C9 C10 . . . . 179.8(4) ?
    C7 N3 C10 C9 . . . . -1.2(6) ?
    Ag1 N3 C10 C9 2_665 . . . -179.9(4) ?
    C8 C9 C10 N3 . . . . 0.9(7) ?
    O6 S4 O5 Ag1 . . . . 177.9(4) ?
    O4 S4 O5 Ag1 . . . . -46.7(5) ?
    C24 S4 O5 Ag1 . . . . 65.0(5) ?
    N1 Ag1 O5 S4 . . . . 85.8(4) ?
    N3 Ag1 O5 S4 2_665 . . . -90.7(4) ?
    O6 S4 C24 F5 . . . . 62.5(6) ?
    O4 S4 C24 F5 . . . . -58.5(6) ?
    O5 S4 C24 F5 . . . . -178.5(5) ?
    O6 S4 C24 F6 . . . . -59.7(5) ?
    O4 S4 C24 F6 . . . . 179.3(4) ?
    O5 S4 C24 F6 . . . . 59.2(5) ?
    O6 S4 C24 F4 . . . . -177.1(4) ?
    O4 S4 C24 F4 . . . . 61.8(4) ?
    O5 S4 C24 F4 . . . . -58.2(5) ?
data_global
_journal_data_validation_number     ?
_journal_date_recd_electronic     2010-10-18
_journal_date_accepted     2010-10-26
_journal_name_full     'Acta Crystallographica, Section E'
_journal_year     2010
_journal_volume     66
_journal_issue     11
_journal_page_first     m1496
_journal_page_last     m1496
_journal_paper_category     QM
_journal_coeditor_code     HY2366
_publ_contact_author_name     'Professor Xie, Ya-Bo'
_publ_contact_author_address
;
College of Environmental and Energy Engineering
Beijing University of Technology
Beijing 100124
People's Republic of China
;
_publ_contact_author_email     xieyabo@bjut.edu.cn
_publ_contact_author_fax     '86-10-67391983'
_publ_contact_author_phone     '86-10-67392130'
_publ_section_title
;\
Bis[\m-4-methyl-2-(2-pyridylmethylsulfanyl)pyrimidine-\k<i>N</i>^1^]\
bis[(trifluoromethanesulfonato-\k<i>O</i>)silver(I)]
;
loop_
    _publ_author_name
    _publ_author_address
    'Wang, Huan-Huan'
;
College of Environmental and Energy Engineering
Beijing University of Technology
Beijing 100124
People's Republic of China
;
    'Zhang, Chao-Yan'
;
College of Environmental and Energy Engineering
Beijing University of Technology
Beijing 100124
People's Republic of China
;
    'Cui, Yue'
;
College of Environmental and Energy Engineering
Beijing University of Technology
Beijing 100124
People's Republic of China
;
    'Gao, Qian'
;
College of Environmental and Energy Engineering
Beijing University of Technology
Beijing 100124
People's Republic of China
;
    'Xie, Ya-Bo'
;
College of Environmental and Energy Engineering
Beijing University of Technology
Beijing 100124
People's Republic of China
;
