# Supplementary material for: Bis[μ-4-methyl-2-(2-pyridyl­methyl­sulfan­yl)pyrimidine-κN 1]bis­[(trifluoro­methanesulfonato-κO)silver(I)]
Source: Acta Crystallogr Sect E Struct Rep Online. 2010 Oct 31;66(Pt 11):m1496. doi: 10.1107/S1600536810043631 (PMC3009204; doi:10.1107/S1600536810043631)
Supplement: Supplementary file 2 [file e-66-m1496-Isup2.hkl]

# 
# h,k,l, Fc-squared, Fo-squared, sigma(Fo-squared) and status flag 
# 
data_I
_shelx_title ' 1 in P1                     New: P-1' 
_shelx_refln_list_code          4 
_shelx_F_calc_maximum      163.85 
_exptl_crystal_F_000       467.94 
_reflns_d_resolution_high  0.7702 
 
loop_ 
 _symmetry_equiv_pos_as_xyz 
 'x, y, z' 
 '-x, -y, -z' 
 
_cell_length_a     8.9999 
_cell_length_b     9.1087 
_cell_length_c    10.9370 
_cell_angle_alpha  75.070 
_cell_angle_beta   88.590 
_cell_angle_gamma  68.970 
 
_shelx_F_squared_multiplier     1.000 
 
loop_ 
 _refln_index_h 
 _refln_index_k 
 _refln_index_l 
 _refln_F_squared_calc 
 _refln_F_squared_meas 
 _refln_F_squared_sigma 
 _refln_observed_status 
   2   0   0    13203.32    14288.49     87.79 o 
   3   0   0     4260.44     4402.17     35.22 o 
   4   0   0     3463.12     3558.76     32.24 o 
   5   0   0     1725.58     1703.70     22.01 o 
   6   0   0     1761.05     1803.46     25.89 o 
   7   0   0     1853.32     1746.21     37.52 o 
   8   0   0        2.87       -3.57      4.54 o 
   9   0   0       34.29       46.34     15.84 o 
  10   0   0        0.14       15.81     10.35 o 
 -10   1   0      129.40      128.06     27.33 o 
  -9   1   0       41.40       43.43     10.27 o 
  -8   1   0      353.38      343.70     12.98 o 
  -7   1   0      751.25      700.04     16.47 o 
  -6   1   0      402.12      362.67     11.26 o 
  -5   1   0      204.90      221.98     10.76 o 
  -4   1   0      159.44      121.53      9.79 o 
  -3   1   0     2871.11     3111.31     69.64 o 
  -2   1   0     1150.41     1131.44     13.05 o 
  -1   1   0     7217.04     7767.90     34.62 o 
   2   1   0     8852.89     9454.67     45.39 o 
   3   1   0       46.83       40.39      2.67 o 
   4   1   0     3193.24     3283.81     29.67 o 
   5   1   0       42.64       36.45      4.27 o 
   6   1   0     3957.99     4012.28     43.93 o 
   7   1   0      495.08      514.96     13.51 o 
   8   1   0       47.35       50.02      6.50 o 
   9   1   0      238.38      223.91     12.11 o 
  10   1   0       63.26       74.80     17.03 o 
  11   1   0      138.56      123.48     27.15 o 
  -9   2   0       63.22      101.37     21.20 o 
  -8   2   0      156.63      146.14     12.99 o 
  -7   2   0       73.90       97.20     20.30 o 
  -6   2   0      661.77      611.65     15.25 o 
  -5   2   0      291.90      270.37      8.45 o 
  -4   2   0     5982.71     6120.45     54.86 o 
  -3   2   0      375.27      392.12      7.31 o 
  -2   2   0     3783.84     3880.32     30.34 o 
  -1   2   0      161.22      203.13      8.50 o 
   0   2   0     3191.82     3240.68     26.45 o 
   1   2   0     2984.22     3152.24     13.14 o 
   2   2   0     6879.84     6910.80     35.56 o 
   3   2   0     1318.32     1383.96     13.93 o 
   4   2   0     2535.47     2659.44     25.83 o 
   5   2   0        5.32       17.74      3.46 o 
   6   2   0     1124.80     1030.13     17.93 o 
   7   2   0      250.75      281.31     11.72 o 
   8   2   0       35.06       33.40      6.59 o 
   9   2   0      206.21      201.51     18.69 o 
  10   2   0      158.07      133.90     15.61 o 
  11   2   0        4.76        6.34     10.00 o 
  -9   3   0       62.25      115.38     26.14 o 
  -8   3   0      117.97      173.94     25.82 o 
  -7   3   0        3.75       10.80     10.23 o 
  -6   3   0      337.23      328.56     13.09 o 
  -5   3   0      386.93      316.58     11.65 o 
  -4   3   0     3275.67     3278.20     37.81 o 
  -3   3   0       69.34       65.43      4.60 o 
  -2   3   0     2159.46     2216.00     23.57 o 
  -1   3   0      546.23      616.95      9.02 o 
   0   3   0     1931.46     1833.32     16.37 o 
   1   3   0      323.68      380.95      5.20 o 
   2   3   0     9675.69     9943.86     67.65 o 
   3   3   0      626.48      647.32     12.44 o 
   4   3   0     2137.23     2376.04     23.53 o 
   5   3   0       20.14       20.18      3.74 o 
   6   3   0      255.91      234.97      8.35 o 
   7   3   0     2122.01     2140.52     31.61 o 
   8   3   0     1138.37     1046.78     22.44 o 
   9   3   0      527.30      483.73     16.28 o 
  10   3   0       23.00       25.77     14.09 o 
  11   3   0       25.67       44.68     13.48 o 
  -8   4   0      275.27      267.99     32.87 o 
  -7   4   0       10.34        7.58      7.64 o 
  -6   4   0      330.83      332.31     13.12 o 
  -5   4   0      109.97       92.29      7.29 o 
  -4   4   0     1865.71     1876.38     28.71 o 
  -3   4   0       37.92       35.33      4.72 o 
  -2   4   0     1568.28     1508.25     20.62 o 
  -1   4   0     3261.57     3470.16     60.37 o 
   0   4   0     6992.17     7119.23     52.27 o 
   1   4   0       10.05       14.16      2.20 o 
   2   4   0    10034.44    10240.16     95.43 o 
   3   4   0      992.45      897.95     10.19 o 
   4   4   0       46.19       28.65      6.61 o 
   5   4   0     1332.00     1284.79     17.90 o 
   6   4   0      283.95      283.79     10.85 o 
   7   4   0        8.78       27.03      7.25 o 
   8   4   0      414.69      347.54     12.87 o 
   9   4   0      255.45      241.80     12.81 o 
  10   4   0       13.88       15.39     10.39 o 
  11   4   0       18.84       20.96     10.85 o 
  -7   5   0        4.91        2.18      6.29 o 
  -6   5   0      296.71      292.33     43.54 o 
  -5   5   0      286.92      272.51     28.81 o 
  -4   5   0      119.72      111.59      8.17 o 
  -3   5   0      228.41      232.69     10.43 o 
  -2   5   0     3400.80     3408.70     49.51 o 
  -1   5   0      311.98      298.33      8.96 o 
   0   5   0     1085.15     1008.04     14.85 o 
   1   5   0       42.12       45.10      3.68 o 
   2   5   0     5166.55     5651.69     67.23 o 
   3   5   0     3578.17     3584.14     51.56 o 
   4   5   0     2389.72     2427.87     23.36 o 
   5   5   0     2235.06     2147.02     28.11 o 
   6   5   0      287.74      297.08      8.95 o 
   7   5   0        0.35        6.93      7.78 o 
   8   5   0      253.86      228.70     10.68 o 
   9   5   0      342.80      317.35     14.33 o 
  10   5   0        9.31        6.79      6.54 o 
  11   5   0      214.34      181.22     33.81 o 
  -7   6   0       62.51        9.80     17.76 o 
  -6   6   0       72.03       81.86     18.75 o 
  -5   6   0        0.01       27.23     11.71 o 
  -4   6   0      946.65      906.56     22.54 o 
  -3   6   0      230.09      248.61     10.80 o 
  -2   6   0     2546.98     2551.04     42.13 o 
  -1   6   0       93.30       97.38      6.53 o 
   0   6   0     1128.68     1105.71     18.13 o 
   1   6   0      494.12      445.37     12.98 o 
   2   6   0     2027.65     2029.89     23.43 o 
   3   6   0     2048.39     1959.22     38.33 o 
   4   6   0     3678.49     3790.62     61.72 o 
   5   6   0     1559.69     1503.29     52.56 o 
   6   6   0      143.18      119.31     11.14 o 
   7   6   0      141.61      130.27      7.32 o 
   8   6   0       11.56       -3.90      3.95 o 
   9   6   0      450.93      484.57     16.14 o 
  10   6   0       62.58       66.44     19.55 o 
  11   6   0      125.22       72.75     26.19 o 
  -5   7   0      104.41      139.96     17.09 o 
  -4   7   0      194.60      181.34     14.53 o 
  -3   7   0        5.32       10.63     10.99 o 
  -2   7   0      437.36      423.96     22.92 o 
  -1   7   0       58.33       74.22      6.99 o 
   0   7   0      313.20      300.13     10.40 o 
   1   7   0      890.50      861.41     16.57 o 
   2   7   0      304.58      336.09      9.14 o 
   3   7   0       52.27       39.53      9.35 o 
   4   7   0     1439.97     1429.79     36.48 o 
   5   7   0      259.45      275.44     17.59 o 
   6   7   0      123.33      118.60     13.81 o 
   7   7   0     1210.36     1147.55     37.62 o 
   8   7   0      148.36      113.93     15.19 o 
   9   7   0      246.76      250.25     21.31 o 
  10   7   0      213.19      200.79     20.95 o 
  11   7   0       71.56      117.49     29.58 o 
  -4   8   0      214.13      210.29     29.51 o 
  -3   8   0       26.48       39.25      8.59 o 
  -2   8   0      165.91      164.71     11.25 o 
  -1   8   0      214.14      188.28     16.43 o 
   0   8   0      855.32      792.70     26.37 o 
   1   8   0      807.14      807.69     37.38 o 
   2   8   0      155.60      152.73     13.10 o 
   3   8   0       34.45       46.16     10.61 o 
   4   8   0        2.19       -7.53      7.53 o 
   5   8   0      118.50      135.77     15.20 o 
   6   8   0      165.16      180.60     15.94 o 
   7   8   0      360.07      413.74     48.88 o 
   8   8   0       37.86       40.63     14.58 o 
   9   8   0        1.64       19.96     18.45 o 
  10   8   0       14.11        8.42     12.51 o 
  -3   9   0       48.31       54.99     22.71 o 
  -2   9   0      110.38      125.64     25.55 o 
  -1   9   0       17.08        3.07     10.85 o 
   0   9   0     1004.58      953.71     32.57 o 
   1   9   0       82.85       80.18     17.49 o 
   2   9   0      208.82      227.39     17.66 o 
   3   9   0      455.99      402.27     42.56 o 
   4   9   0      316.29      334.89     22.22 o 
   5   9   0      466.17      448.91     25.43 o 
   6   9   0      634.09      669.42     53.71 o 
   7   9   0      301.36      297.18     21.80 o 
   8   9   0        2.12       13.08     12.63 o 
   9   9   0       31.83       78.02     18.09 o 
  10   9   0        0.57       10.21     13.65 o 
  -1  10   0        0.66       10.58     17.72 o 
   0  10   0      106.28      103.40     15.16 o 
   1  10   0      157.35      186.25     18.59 o 
   2  10   0       90.09      108.74     16.24 o 
   3  10   0      495.66      474.81     35.23 o 
   4  10   0       98.99      125.62     18.48 o 
   5  10   0      151.46      161.34     20.04 o 
   6  10   0      140.58      161.86     27.70 o 
   7  10   0      102.66       91.45     16.19 o 
   8  10   0       71.85       84.18     25.66 o 
   2  11   0      259.86      310.01     30.10 o 
   3  11   0      354.25      323.54     28.64 o 
   4  11   0      125.98      139.07     21.12 o 
   5  11   0       67.01       96.45     28.48 o 
   6  11   0       20.09       19.62     15.47 o 
   7  11   0      457.42      467.94     34.63 o 
  -6 -11   1      143.41      157.35     44.09 o 
  -5 -11   1        4.58       28.09     21.84 o 
  -4 -11   1      239.74      231.98     24.68 o 
  -3 -11   1        2.61       46.93     21.79 o 
  -8 -10   1        9.35       24.36     15.88 o 
  -7 -10   1       18.26       20.08     15.77 o 
  -6 -10   1      314.37      371.28     30.20 o 
  -5 -10   1       69.63       94.79     17.90 o 
  -4 -10   1      519.51      560.09     58.84 o 
  -3 -10   1      103.57      116.18     17.23 o 
  -2 -10   1      116.76      130.72     17.59 o 
  -1 -10   1       40.21       42.33     13.61 o 
   0 -10   1      299.48      304.80     36.90 o 
   1 -10   1       71.09       56.32     24.68 o 
  -9  -9   1       41.30       43.44     16.14 o 
  -8  -9   1      142.68      175.64     21.86 o 
  -7  -9   1       32.05       34.58     14.61 o 
  -6  -9   1      873.49      922.37     37.93 o 
  -5  -9   1      345.95      357.63     26.33 o 
  -4  -9   1      625.60      678.70     34.89 o 
  -3  -9   1        0.45        1.96      7.74 o 
  -2  -9   1      311.81      295.65     23.05 o 
  -1  -9   1        4.96       37.67     10.23 o 
   0  -9   1      839.46      772.79     36.33 o 
   1  -9   1       14.94       25.32     10.16 o 
   2  -9   1      175.41      233.46     33.01 o 
 -10  -8   1        0.17        5.22     10.33 o 
  -9  -8   1        1.69       18.50     31.39 o 
  -8  -8   1      321.88      364.95     32.92 o 
  -7  -8   1      317.80      280.82     22.03 o 
  -6  -8   1       70.31      100.82     14.82 o 
  -5  -8   1      333.24      320.80     18.88 o 
  -4  -8   1     1270.14     1301.31     37.74 o 
  -3  -8   1        2.05       -5.56      7.08 o 
  -2  -8   1     1429.32     1369.73     37.06 o 
  -1  -8   1       28.99       37.77      7.14 o 
   0  -8   1     1898.68     1799.12     32.78 o 
   1  -8   1       10.12       16.86      7.60 o 
   2  -8   1      662.13      606.23     22.25 o 
   3  -8   1      325.84      317.74     21.24 o 
   4  -8   1       79.11       82.33     32.03 o 
 -11  -7   1        0.27       -4.58     17.95 o 
 -10  -7   1      275.42      267.66     21.70 o 
  -9  -7   1       68.21       93.89     14.73 o 
  -8  -7   1      490.37      499.26     25.32 o 
  -7  -7   1       11.29       10.73      9.69 o 
  -6  -7   1        0.64       11.10     25.27 o 
  -5  -7   1       70.66       60.86     11.61 o 
  -4  -7   1      239.62      249.31     15.94 o 
  -3  -7   1      280.29      272.18     19.39 o 
  -2  -7   1      974.46      930.37     18.18 o 
  -1  -7   1        1.49       -3.71      3.71 o 
   0  -7   1       54.13       53.65      8.05 o 
   1  -7   1       30.74       33.33      5.90 o 
   2  -7   1      648.49      675.04     35.49 o 
   3  -7   1       47.87       48.82      8.94 o 
   4  -7   1      393.09      384.81     23.77 o 
   5  -7   1        3.98       25.97     34.89 o 
 -11  -6   1       25.27       34.06     22.48 o 
 -10  -6   1      225.85      207.46     33.79 o 
  -9  -6   1      605.81      607.04     23.57 o 
  -8  -6   1      976.60      820.74     54.42 o 
  -7  -6   1       28.60       15.39     11.41 o 
  -6  -6   1      870.23      871.24     23.07 o 
  -5  -6   1        0.35        3.04      6.87 o 
  -4  -6   1     4060.28     3770.48     38.40 o 
  -3  -6   1      186.23      187.98      7.27 o 
  -2  -6   1     2660.86     2572.04     30.79 o 
  -1  -6   1     1695.36     1653.50     23.99 o 
   0  -6   1       11.43       14.65      4.18 o 
   1  -6   1      576.80      508.69     13.42 o 
   2  -6   1      732.76      772.02     17.51 o 
   3  -6   1      179.28      182.92     12.46 o 
   4  -6   1      390.19      378.98     14.22 o 
   5  -6   1       42.90       44.06     12.12 o 
   6  -6   1        2.20        8.83     10.52 o 
 -11  -5   1       95.19      104.88     16.32 o 
 -10  -5   1        9.76       21.19     13.28 o 
  -9  -5   1      192.88      184.37     12.15 o 
  -8  -5   1      387.96      329.34     13.26 o 
  -7  -5   1       44.58       38.34      6.07 o 
  -6  -5   1     1859.31     1930.98     28.36 o 
  -5  -5   1       47.37       47.73      4.36 o 
  -4  -5   1      922.54      913.57     15.63 o 
  -3  -5   1     1155.35     1089.44     15.53 o 
  -2  -5   1     1559.23     1551.63     23.37 o 
  -1  -5   1      854.90      855.45     20.76 o 
   0  -5   1     1699.43     1697.25     22.44 o 
   1  -5   1      297.88      290.07      8.64 o 
   2  -5   1     1202.24     1229.25     32.71 o 
   3  -5   1       55.62       58.84      9.12 o 
   4  -5   1      308.51      302.29     13.79 o 
   5  -5   1      769.40      795.84     27.10 o 
   6  -5   1       14.33       51.60     17.67 o 
   7  -5   1      137.42      157.19     29.01 o 
 -11  -4   1        2.29        8.41      9.91 o 
 -10  -4   1        0.15       12.84      8.88 o 
  -9  -4   1        2.51        8.05      5.86 o 
  -8  -4   1      454.36      385.86     13.82 o 
  -7  -4   1      232.80      256.07      9.76 o 
  -6  -4   1     2499.65     2380.79     32.15 o 
  -5  -4   1       19.45       42.68      9.66 o 
  -4  -4   1      510.76      563.92      9.91 o 
  -3  -4   1       48.10       51.57      8.79 o 
  -2  -4   1     3212.16     3173.56     33.34 o 
  -1  -4   1       62.52       53.58      3.59 o 
   0  -4   1     5510.77     5851.25     47.90 o 
   1  -4   1      153.58      137.29      5.51 o 
   2  -4   1      528.01      525.69     10.64 o 
   3  -4   1      105.26      127.40      6.37 o 
   4  -4   1      734.77      716.53     17.84 o 
   5  -4   1      506.68      459.63     14.78 o 
   6  -4   1      109.99      106.06      8.63 o 
   7  -4   1       12.24       32.47     28.91 o 
   8  -4   1       13.82       50.18     21.11 o 
 -11  -3   1        0.74       31.67     27.91 o 
 -10  -3   1      206.74      226.03     18.54 o 
  -9  -3   1       47.75       53.90     12.01 o 
  -8  -3   1       96.24       99.25      8.07 o 
  -7  -3   1     1114.38     1092.11     20.54 o 
  -6  -3   1     1590.03     1523.92     22.90 o 
  -5  -3   1        2.27       -1.03      2.38 o 
  -4  -3   1     1077.29     1033.13     15.76 o 
  -3  -3   1      230.88      241.41      5.59 o 
  -2  -3   1     5649.33     5869.69     59.37 o 
  -1  -3   1      416.65      411.63      9.02 o 
   0  -3   1     4931.16     5078.67     36.93 o 
   1  -3   1     4605.40     4748.20     53.33 o 
   2  -3   1      460.21      515.99     11.21 o 
   3  -3   1     1425.99     1413.99     25.54 o 
   4  -3   1     2615.83     2664.06     32.68 o 
   5  -3   1      787.58      789.23     22.84 o 
   6  -3   1      407.22      363.68     16.50 o 
   7  -3   1      192.53      171.70     10.81 o 
   8  -3   1       24.27       25.29     10.13 o 
 -11  -2   1        1.27        4.13      9.65 o 
 -10  -2   1      311.77      322.49     21.84 o 
  -9  -2   1        0.30        3.83      5.02 o 
  -8  -2   1      100.54       87.89      7.62 o 
  -7  -2   1      336.28      374.77     14.77 o 
  -6  -2   1     1682.32     1700.16     23.86 o 
  -5  -2   1      878.30      833.76     13.60 o 
  -4  -2   1     6456.00     6511.79     49.63 o 
  -3  -2   1      168.91      197.37      4.65 o 
  -2  -2   1     2459.88     2527.50     32.14 o 
  -1  -2   1      815.22      800.50     13.75 o 
   0  -2   1     3439.73     3539.50     43.89 o 
   1  -2   1    10155.93    10357.05     97.50 o 
   2  -2   1        6.33        8.21      1.71 o 
   3  -2   1      986.57      884.38     18.24 o 
   4  -2   1     2034.56     2149.61     25.53 o 
   5  -2   1      111.90      129.31     11.10 o 
   6  -2   1      567.25      543.57     13.60 o 
   7  -2   1      589.56      616.42     16.59 o 
   8  -2   1       21.95       34.33      9.42 o 
   9  -2   1       91.58       65.79     22.34 o 
 -11  -1   1       45.24       54.82     14.36 o 
 -10  -1   1      234.44      223.75     23.92 o 
  -9  -1   1       10.03       35.68     29.42 o 
  -8  -1   1        4.52        8.97      8.27 o 
  -7  -1   1      339.99      295.82     10.22 o 
  -6  -1   1     1813.70     1830.45     25.11 o 
  -5  -1   1     1158.69     1172.28     16.34 o 
  -4  -1   1     1283.52     1217.92     14.64 o 
  -3  -1   1      293.13      299.02      7.92 o 
  -2  -1   1     1846.02     2125.10     15.20 o 
  -1  -1   1     1744.68     1838.86     20.26 o 
   0  -1   1     1405.63     1441.73     13.82 o 
   1  -1   1     2628.99     2715.71     28.94 o 
   2  -1   1        8.64       10.70      1.55 o 
   3  -1   1        1.79        8.21      2.17 o 
   4  -1   1       24.81       23.78      5.06 o 
   5  -1   1       69.49       86.60      5.26 o 
   6  -1   1      949.75      930.49     17.29 o 
   7  -1   1     1372.56     1337.24     37.32 o 
   8  -1   1      269.28      221.73     11.33 o 
   9  -1   1        6.60        6.90      8.49 o 
  10  -1   1       13.38        8.52     16.57 o 
 -10   0   1       68.13       66.54     12.45 o 
  -9   0   1       29.25       37.83     13.94 o 
  -8   0   1      559.07      506.31     14.80 o 
  -7   0   1       44.38       44.71      5.49 o 
  -6   0   1     2447.75     2410.92     31.09 o 
  -5   0   1        0.04        8.97      4.96 o 
  -4   0   1     6273.28     6529.44     78.36 o 
  -3   0   1     5458.09     5754.23     75.36 o 
  -2   0   1     1364.02     1376.64     11.40 o 
   1   0   1      155.72      187.17      2.55 o 
   2   0   1       29.55       47.30      3.33 o 
   3   0   1     2404.95     2374.40     20.46 o 
   4   0   1      380.27      409.19      8.71 o 
   5   0   1      524.97      508.09     13.88 o 
   6   0   1      702.64      648.30     26.52 o 
   7   0   1      298.34      313.96     10.97 o 
   8   0   1       28.91       26.21      8.27 o 
   9   0   1       63.51       71.13     12.12 o 
  10   0   1        9.65       85.94     21.89 o 
 -10   1   1       59.76       77.57     20.99 o 
  -9   1   1        4.08       17.12     13.05 o 
  -8   1   1      315.37      332.16     12.19 o 
  -7   1   1       78.11       66.15      7.45 o 
  -6   1   1        5.08       13.08      4.21 o 
  -5   1   1      825.19      793.66     13.62 o 
  -4   1   1     2099.14     2009.91     22.98 o 
  -3   1   1     2260.83     2281.61     26.99 o 
  -2   1   1    12903.20    13239.75    114.22 o 
  -1   1   1        5.24        6.23      0.64 o 
   1   1   1      198.11      155.44      2.07 o 
   2   1   1    13896.40    14854.83     65.86 o 
   3   1   1    11062.18    11628.83     98.29 o 
   4   1   1      946.77     1127.44     14.43 o 
   5   1   1     4553.11     4610.65     44.14 o 
   6   1   1      789.83      727.12     21.34 o 
   7   1   1      432.29      459.72     13.59 o 
   8   1   1        0.06       23.79      6.45 o 
   9   1   1      443.88      409.54     19.23 o 
  10   1   1       78.80       95.47     13.57 o 
  11   1   1       71.99       93.77     25.18 o 
 -10   2   1      170.40      186.07     31.09 o 
  -9   2   1       19.77       41.36     11.22 o 
  -8   2   1      522.49      479.58     20.52 o 
  -7   2   1       76.11       60.38      6.51 o 
  -6   2   1        2.12        3.74      3.32 o 
  -5   2   1        0.11        3.52      2.84 o 
  -4   2   1     2717.04     2622.70     29.17 o 
  -3   2   1       94.97       79.34      7.53 o 
  -2   2   1     5304.74     5259.20     37.53 o 
  -1   2   1      592.20      616.06      7.17 o 
   0   2   1       14.71       23.30      5.51 o 
   1   2   1      381.14      478.09      5.16 o 
   2   2   1     2857.53     3074.50     25.27 o 
   3   2   1     4986.14     4964.20     46.98 o 
   4   2   1     1290.65     1471.74     17.34 o 
   5   2   1      882.93      830.60     19.87 o 
   6   2   1      111.43      106.72     11.70 o 
   7   2   1      177.35      209.02      9.35 o 
   8   2   1       65.31       59.65      8.18 o 
   9   2   1      636.46      633.65     19.22 o 
  10   2   1        3.50       12.05      7.74 o 
  11   2   1        1.35       -1.69     12.91 o 
  -9   3   1       67.23       64.88     22.76 o 
  -8   3   1      119.62      138.20     15.91 o 
  -7   3   1       64.58       65.84      8.72 o 
  -6   3   1      210.18      197.35     11.92 o 
  -5   3   1       12.31       41.83     13.45 o 
  -4   3   1     1938.28     1905.27     25.66 o 
  -3   3   1       49.72       51.93      3.98 o 
  -2   3   1     3284.00     3341.60     30.99 o 
  -1   3   1     1614.22     1684.67     30.86 o 
   0   3   1     2882.43     2898.81     35.83 o 
   1   3   1      579.97      566.98     12.39 o 
   2   3   1     8017.01     8430.26     71.24 o 
   3   3   1     4566.76     4801.58     31.91 o 
   4   3   1      736.77      714.52     10.66 o 
   5   3   1     1679.06     1813.67     22.70 o 
   6   3   1      130.01      134.17      7.17 o 
   7   3   1     2412.38     2420.65     34.89 o 
   8   3   1     1065.67      937.55     21.55 o 
   9   3   1      557.77      540.96     17.42 o 
  10   3   1        1.27        3.61      9.05 o 
  11   3   1       50.57       49.65     13.12 o 
  -8   4   1      205.73      173.71     28.16 o 
  -7   4   1       29.31       24.30      7.20 o 
  -6   4   1      604.09      640.57     23.92 o 
  -5   4   1      109.80      102.15      8.29 o 
  -4   4   1      355.77      320.60     29.70 o 
  -3   4   1      418.61      432.80     10.55 o 
  -2   4   1      421.35      385.32      9.14 o 
  -1   4   1     3435.39     3528.52     33.35 o 
   0   4   1     1639.11     1621.28     22.18 o 
   1   4   1        6.39        4.49      1.27 o 
   2   4   1     2027.16     2124.59     30.12 o 
   3   4   1       28.54       37.08      1.25 o 
   4   4   1      370.65      453.33      7.69 o 
   5   4   1     2899.22     2907.24     30.83 o 
   6   4   1       75.83       85.69      5.57 o 
   7   4   1       95.90      133.65      7.75 o 
   8   4   1      104.11       99.90      8.32 o 
   9   4   1      399.00      426.11     15.56 o 
  10   4   1        7.45       25.91     12.66 o 
  11   4   1      176.01      162.50     18.07 o 
  -8   5   1      119.40      115.75     27.56 o 
  -7   5   1        2.58        0.27     10.90 o 
  -6   5   1      490.89      475.45     17.09 o 
  -5   5   1       17.89       13.72      6.20 o 
  -4   5   1        5.94       -1.63      4.12 o 
  -3   5   1     1327.78     1336.04     23.33 o 
  -2   5   1     1850.49     1807.71     26.21 o 
  -1   5   1     1502.82     1594.93     21.64 o 
   0   5   1      972.47      878.73     21.91 o 
   1   5   1     1732.30     1861.65     19.10 o 
   2   5   1       83.01       81.03      4.05 o 
   3   5   1     1310.02     1351.16     26.04 o 
   4   5   1      893.52      861.44     20.90 o 
   5   5   1     2006.90     1777.35     20.82 o 
   6   5   1        8.30       14.38      3.86 o 
   7   5   1      293.68      273.12     10.48 o 
   8   5   1       33.17       51.49      6.65 o 
   9   5   1        0.64        2.61      4.76 o 
  10   5   1        4.78       38.34     13.71 o 
  11   5   1      205.10      195.67     25.80 o 
  -7   6   1       62.56       82.69     20.42 o 
  -6   6   1      138.78      129.32     14.64 o 
  -5   6   1       92.61      103.87      9.49 o 
  -4   6   1      419.25      447.69     16.07 o 
  -3   6   1        3.99       -4.19      4.49 o 
  -2   6   1      662.97      685.59     16.37 o 
  -1   6   1       59.20       55.33      7.79 o 
   0   6   1     1611.25     1637.40     26.28 o 
   1   6   1     1428.84     1433.74     18.40 o 
   2   6   1       40.61       54.24      8.64 o 
   3   6   1     1285.76     1200.89     28.24 o 
   4   6   1     2118.69     2160.80     41.35 o 
   5   6   1     1047.24     1041.88     28.28 o 
   6   6   1      313.76      318.27     18.14 o 
   7   6   1     1180.92     1225.50     35.79 o 
   8   6   1      304.47      309.90     14.08 o 
   9   6   1      310.95      274.99     15.24 o 
  10   6   1        6.88        1.92      9.09 o 
  11   6   1      166.80      135.85     26.24 o 
  -6   7   1      134.88      159.66     27.75 o 
  -5   7   1       84.09       82.71     14.22 o 
  -4   7   1      390.54      408.28     16.93 o 
  -3   7   1       41.09       39.95      7.24 o 
  -2   7   1      349.50      349.92     14.15 o 
  -1   7   1       40.52       52.06      6.53 o 
   0   7   1     1070.60     1050.11     19.07 o 
   1   7   1     2897.59     2720.41     48.25 o 
   2   7   1      510.99      523.47     18.81 o 
   3   7   1     1402.85     1294.30     32.66 o 
   4   7   1      260.59      280.20     16.70 o 
   5   7   1      353.54      334.37     17.26 o 
   6   7   1        2.14        4.10      7.37 o 
   7   7   1     2037.41     2052.24     51.24 o 
   8   7   1       17.24       47.02     13.17 o 
   9   7   1      252.99      294.86     42.33 o 
  10   7   1       45.03       89.09     32.49 o 
  11   7   1        2.66       -0.32      8.59 o 
  -5   8   1       18.18       36.26     19.83 o 
  -4   8   1      162.86      175.73     18.77 o 
  -3   8   1      186.31      183.83     13.08 o 
  -2   8   1       21.97       29.26      6.70 o 
  -1   8   1      245.16      261.64     12.25 o 
   0   8   1      377.83      371.85     12.35 o 
   1   8   1      919.30      902.13     28.59 o 
   2   8   1      786.82      760.09     43.38 o 
   3   8   1      198.41      197.94     14.33 o 
   4   8   1      382.29      346.55     27.04 o 
   5   8   1      849.51      819.63     28.79 o 
   6   8   1       21.28       28.92      9.36 o 
   7   8   1      675.34      729.11     30.93 o 
   8   8   1        8.17        0.14     10.53 o 
   9   8   1       98.57      111.61     17.97 o 
  10   8   1       32.40       43.09     15.75 o 
  -3   9   1      222.30      213.73     29.72 o 
  -2   9   1       83.81       78.96     14.10 o 
  -1   9   1      516.33      469.28     38.76 o 
   0   9   1      331.20      328.95     20.96 o 
   1   9   1       39.79       68.72     12.65 o 
   2   9   1       59.51       74.44     22.21 o 
   3   9   1     1274.42     1292.25     40.40 o 
   4   9   1       72.46       83.18     14.29 o 
   5   9   1      304.08      295.38     38.21 o 
   6   9   1       44.11       45.39     18.11 o 
   7   9   1      248.44      245.04     27.91 o 
   8   9   1        5.13       -0.21     10.78 o 
   9   9   1       59.57      111.48     19.94 o 
  10   9   1       97.85      152.58     36.29 o 
  -1  10   1      149.11      135.82     16.84 o 
   0  10   1       18.72        5.44     12.00 o 
   1  10   1      134.30      103.01     20.44 o 
   2  10   1       16.02       22.11     11.70 o 
   3  10   1      592.24      614.54     31.29 o 
   4  10   1        0.12       -2.89      8.30 o 
   5  10   1      302.30      327.27     51.21 o 
   6  10   1       30.36       39.57     13.58 o 
   7  10   1       33.64       48.90     16.08 o 
   8  10   1       19.61       99.37     38.32 o 
   9  10   1      322.18      365.23     37.87 o 
   1  11   1      204.64      230.80     23.73 o 
   2  11   1       29.77       82.48     19.18 o 
   3  11   1      457.27      450.78     29.97 o 
   4  11   1        1.31        6.37     11.64 o 
   5  11   1      111.35      127.53     20.67 o 
   6  11   1      107.55      107.72     21.15 o 
   7  11   1       55.81       63.71     19.78 o 
  -8 -10   2      127.23      200.96     38.53 o 
  -7 -10   2       93.60      112.23     36.45 o 
  -6 -10   2      210.37      240.94     25.10 o 
  -5 -10   2        3.22        8.84     12.43 o 
  -4 -10   2      651.26      631.84     36.93 o 
  -3 -10   2        0.97       14.53     11.81 o 
  -2 -10   2       49.74       55.18     14.40 o 
  -1 -10   2       75.27      139.97     27.88 o 
   0 -10   2       70.46       60.16     20.56 o 
  -9  -9   2        3.09        8.38     12.12 o 
  -8  -9   2      296.03      299.95     30.40 o 
  -7  -9   2      161.55      142.48     19.77 o 
  -6  -9   2      383.99      404.08     26.35 o 
  -5  -9   2       26.03       19.30     12.03 o 
  -4  -9   2      322.45      381.38     23.57 o 
  -3  -9   2       71.86       86.65     13.63 o 
  -2  -9   2      179.86      195.12     17.15 o 
  -1  -9   2      217.69      251.96     58.95 o 
   0  -9   2      156.22      148.39     16.00 o 
   1  -9   2        2.08       -4.03     15.38 o 
   2  -9   2      186.41      169.68     31.13 o 
 -10  -8   2       29.23       57.28     25.82 o 
  -9  -8   2       27.20       18.58     20.63 o 
  -8  -8   2     1091.75     1100.06     71.33 o 
  -7  -8   2       10.70        9.84     10.65 o 
  -6  -8   2      483.79      481.43     25.86 o 
  -5  -8   2        1.91       20.26     10.87 o 
  -4  -8   2     1279.26     1260.62     38.56 o 
  -3  -8   2      300.73      370.28     58.93 o 
  -2  -8   2     1531.57     1482.68     40.07 o 
  -1  -8   2      994.31      980.76     22.72 o 
   0  -8   2      501.77      449.64     18.86 o 
   1  -8   2        8.69        8.47      5.84 o 
   2  -8   2      146.57      152.02     17.07 o 
   3  -8   2      219.48      241.70     21.72 o 
   4  -8   2        6.09        4.73     10.26 o 
 -10  -7   2       33.39       27.93     22.07 o 
  -9  -7   2       45.77       41.69     20.99 o 
  -8  -7   2      110.93      128.94     15.32 o 
  -7  -7   2       10.22       59.56     16.71 o 
  -6  -7   2       17.15       22.12     10.35 o 
  -5  -7   2       50.82       54.26     11.27 o 
  -4  -7   2      111.59       81.26      6.90 o 
  -3  -7   2       48.27       54.87      7.47 o 
  -2  -7   2     4473.25     4429.08     54.90 o 
  -1  -7   2       87.78      104.60      7.71 o 
   0  -7   2      461.08      482.79     25.32 o 
   1  -7   2      538.47      480.86     22.42 o 
   2  -7   2      523.08      505.27     34.69 o 
   3  -7   2      464.26      439.49     24.64 o 
   4  -7   2      457.03      444.01     33.47 o 
   5  -7   2      269.48      250.96     24.10 o 
 -11  -6   2       33.66       62.77     25.69 o 
 -10  -6   2      366.61      279.75     36.08 o 
  -9  -6   2       18.20       27.99      6.59 o 
  -8  -6   2      460.55      370.29     13.39 o 
  -7  -6   2       32.27       51.73     10.29 o 
  -6  -6   2      819.17      825.81     27.06 o 
  -5  -6   2     1528.40     1550.14     24.79 o 
  -4  -6   2     1101.48     1079.98     19.09 o 
  -3  -6   2      203.13      163.88     16.43 o 
  -2  -6   2      608.85      566.39     13.46 o 
  -1  -6   2      595.00      615.09     13.91 o 
   0  -6   2      704.46      680.85     15.30 o 
   1  -6   2     1291.29     1196.48     22.14 o 
   2  -6   2      236.08      218.55      9.25 o 
   3  -6   2       77.24       66.28      6.82 o 
   4  -6   2      403.16      439.50     23.07 o 
   5  -6   2      148.52      158.21     17.95 o 
   6  -6   2        1.50        4.36     22.02 o 
 -11  -5   2       41.93       35.01     12.41 o 
 -10  -5   2       20.26       63.59     12.76 o 
  -9  -5   2        1.91       32.98     13.88 o 
  -8  -5   2      111.53       97.33      8.66 o 
  -7  -5   2        1.66        3.94      9.61 o 
  -6  -5   2     4950.13     4887.20     56.17 o 
  -5  -5   2      774.04      770.59     15.37 o 
  -4  -5   2     1420.35     1477.02     21.45 o 
  -3  -5   2      774.61      817.42     14.83 o 
  -2  -5   2      637.11      612.56     16.50 o 
  -1  -5   2     2283.64     2266.37     28.34 o 
   0  -5   2     3405.82     3349.65     45.16 o 
   1  -5   2     3334.55     3190.26     37.61 o 
   2  -5   2       89.14       94.05      6.38 o 
   3  -5   2      452.68      400.38     21.33 o 
   4  -5   2       47.34       41.55     16.12 o 
   5  -5   2      677.78      665.09     28.11 o 
   6  -5   2        2.19        0.49      7.62 o 
   7  -5   2      401.49      401.11     26.11 o 
 -11  -4   2        1.70        8.32      9.89 o 
 -10  -4   2      131.83      140.87     16.32 o 
  -9  -4   2      349.39      309.39     13.94 o 
  -8  -4   2      294.54      272.80     11.42 o 
  -7  -4   2       32.17       37.52      5.97 o 
  -6  -4   2     2632.27     2522.06     34.01 o 
  -5  -4   2      674.29      723.54     13.95 o 
  -4  -4   2      518.49      516.49     10.39 o 
  -3  -4   2     4104.89     4243.70     49.65 o 
  -2  -4   2      587.24      637.02     11.48 o 
  -1  -4   2      670.36      642.06     11.36 o 
   0  -4   2     2738.37     2734.21     28.92 o 
   1  -4   2     2097.50     2086.00     24.46 o 
   2  -4   2      143.42      147.66      8.74 o 
   3  -4   2        2.55       -1.02      4.76 o 
   4  -4   2       12.83        9.06      6.84 o 
   5  -4   2      724.57      729.68     26.12 o 
   6  -4   2      176.83      187.57     16.46 o 
   7  -4   2      172.76      184.11     18.48 o 
   8  -4   2       30.19       44.63     14.58 o 
 -11  -3   2        0.36       16.82     12.04 o 
 -10  -3   2      395.19      356.92     22.39 o 
  -9  -3   2        6.62        0.84      7.83 o 
  -8  -3   2      265.36      249.93     10.44 o 
  -7  -3   2       41.37       44.72      6.53 o 
  -6  -3   2     1286.15     1321.74     21.48 o 
  -5  -3   2       96.21       78.52      6.24 o 
  -4  -3   2     1295.97     1123.07     15.86 o 
  -3  -3   2     4724.75     4876.62     41.21 o 
  -2  -3   2     4156.19     4587.09     37.97 o 
  -1  -3   2     2763.59     2886.81     27.22 o 
   0  -3   2     7910.17     8745.81     69.42 o 
   1  -3   2     6209.60     6191.81     46.63 o 
   2  -3   2       47.53       45.82      7.28 o 
   3  -3   2     4303.08     4168.55     40.22 o 
   4  -3   2      703.58      693.65     16.25 o 
   5  -3   2      171.14      150.44      6.95 o 
   6  -3   2       45.26       57.20     10.54 o 
   7  -3   2      420.53      404.68     22.60 o 
   8  -3   2      101.83      115.71     22.85 o 
   9  -3   2       50.82       73.58     24.86 o 
 -11  -2   2        7.93       35.99     28.87 o 
 -10  -2   2      255.02      264.25     33.10 o 
  -9  -2   2       15.94        7.83      8.76 o 
  -8  -2   2      756.45      741.24     27.81 o 
  -7  -2   2        4.86       31.87     17.73 o 
  -6  -2   2      175.35      170.54     14.11 o 
  -5  -2   2      583.75      615.94     13.40 o 
  -4  -2   2     7016.28     7187.84     54.79 o 
  -3  -2   2       18.05       40.92      3.39 o 
  -2  -2   2     1199.50     1206.90     23.01 o 
  -1  -2   2      426.76      422.84     11.23 o 
   0  -2   2     4140.40     4385.47     50.76 o 
   1  -2   2    11709.08    11931.19    181.09 o 
   2  -2   2     4220.20     4506.65     32.20 o 
   3  -2   2     6199.75     6180.95     47.18 o 
   4  -2   2      393.72      414.02      9.02 o 
   5  -2   2      356.79      362.25     10.85 o 
   6  -2   2       16.96       23.77      7.37 o 
   7  -2   2      931.41     1011.41     44.23 o 
   8  -2   2       90.15      101.29     14.33 o 
   9  -2   2      299.65      227.55     18.51 o 
 -11  -1   2        0.63       11.76     12.09 o 
 -10  -1   2       92.01       91.82     14.30 o 
  -9  -1   2       14.64       40.16     13.28 o 
  -8  -1   2       48.99       74.69     22.55 o 
  -7  -1   2     1981.64     1891.45     44.48 o 
  -6  -1   2     1262.67     1173.82     18.28 o 
  -5  -1   2       29.96       32.76      3.56 o 
  -4  -1   2     5345.38     5383.83     40.76 o 
  -3  -1   2     2983.47     3123.61     25.19 o 
  -2  -1   2      297.64      283.78     10.79 o 
  -1  -1   2     7572.72     8067.85     43.12 o 
   0  -1   2      340.36      410.87      4.08 o 
   1  -1   2     8977.04     8919.89     51.36 o 
   2  -1   2     5808.56     6328.51     32.41 o 
   3  -1   2     7001.97     7148.46     47.11 o 
   4  -1   2      214.53      222.29      6.03 o 
   5  -1   2      862.81      864.36     15.22 o 
   6  -1   2        5.86        2.33      7.18 o 
   7  -1   2      599.58      624.34     21.43 o 
   8  -1   2       34.48       32.93      8.72 o 
   9  -1   2      178.33      143.54     19.55 o 
  10  -1   2        8.15       21.20     19.41 o 
 -10   0   2       31.72       47.42     13.90 o 
  -9   0   2       41.84       39.44     11.61 o 
  -8   0   2      641.17      652.42     29.01 o 
  -7   0   2      967.66      933.86     17.39 o 
  -6   0   2      462.79      410.71      9.48 o 
  -5   0   2        1.55        7.58      4.30 o 
  -4   0   2     2588.61     2543.58     44.03 o 
  -3   0   2     6088.71     6185.93     52.18 o 
  -2   0   2     1689.23     1660.47     19.93 o 
  -1   0   2     8598.55     9187.36     30.80 o 
   0   0   2      187.02      191.97      2.89 o 
   1   0   2      529.36      508.56      3.81 o 
   2   0   2     4444.24     4784.94     29.73 o 
   3   0   2     5016.78     5180.76     36.30 o 
   4   0   2      361.11      392.78      8.69 o 
   5   0   2     2476.33     2264.79     26.95 o 
   6   0   2        5.62        8.82      6.49 o 
   7   0   2      240.35      216.48     14.89 o 
   8   0   2       17.64       29.93      6.24 o 
   9   0   2      227.00      191.38     17.33 o 
 -10   1   2       34.73       77.11     14.27 o 
  -9   1   2        1.20       21.85     19.83 o 
  -8   1   2      760.28      773.31     27.99 o 
  -7   1   2      185.50      178.33      8.20 o 
  -6   1   2      202.45      198.52      6.99 o 
  -5   1   2      762.89      779.63     12.70 o 
  -4   1   2     2502.03     2551.89     23.64 o 
  -3   1   2     6338.23     6539.53     39.19 o 
  -2   1   2     3127.57     2894.16     32.64 o 
  -1   1   2    26845.49    27820.36    201.41 o 
   0   1   2       56.16       63.33      2.60 o 
   1   1   2     1768.35     1886.34     34.11 o 
   2   1   2      153.04      155.14     11.95 o 
   3   1   2    13655.87    14425.01     92.53 o 
   4   1   2      537.65      576.03     11.20 o 
   5   1   2     2037.43     1986.87     24.30 o 
   6   1   2        0.36       -3.44      3.44 o 
   7   1   2       17.94       44.85      6.77 o 
   8   1   2       60.87       78.97      8.06 o 
   9   1   2      309.94      292.70     14.42 o 
  10   1   2      133.15      126.28     18.98 o 
 -10   2   2       45.85       80.31     24.68 o 
  -9   2   2        7.09        4.14      8.32 o 
  -8   2   2      315.22      332.18     32.16 o 
  -7   2   2      103.14      102.06     12.38 o 
  -6   2   2      121.49      144.58     10.48 o 
  -5   2   2     1660.84     1588.76     24.05 o 
  -4   2   2      491.48      440.94      8.65 o 
  -3   2   2     1478.18     1546.83     16.93 o 
  -2   2   2     2123.60     2087.34     20.92 o 
  -1   2   2     1235.98     1223.08     11.47 o 
   0   2   2     3497.20     3773.33     23.70 o 
   1   2   2    11526.28    11956.14     45.57 o 
   2   2   2      154.51      145.67      3.33 o 
   3   2   2     7428.40     7598.50     50.17 o 
   4   2   2      133.79      115.70      4.62 o 
   5   2   2     1471.05     1397.37     25.45 o 
   6   2   2      125.39      109.46      6.98 o 
   7   2   2      141.55      147.00      8.84 o 
   8   2   2      120.73      148.96     10.12 o 
   9   2   2      365.86      384.66     15.69 o 
  10   2   2        7.57        2.40      5.96 o 
  11   2   2       32.81       35.39     15.06 o 
  -9   3   2        8.56       16.90     11.04 o 
  -8   3   2        0.33       15.60     17.12 o 
  -7   3   2      170.97      180.84     15.05 o 
  -6   3   2      859.24      804.47     30.11 o 
  -5   3   2     1429.33     1368.60     22.30 o 
  -4   3   2     1280.60     1260.31     19.14 o 
  -3   3   2      261.96      276.71      7.19 o 
  -2   3   2      863.53      877.03     11.96 o 
  -1   3   2     2103.22     2146.53     20.00 o 
   0   3   2     1430.49     1443.97     19.28 o 
   1   3   2    10301.10     9920.41     46.87 o 
   2   3   2      488.99      494.12      5.95 o 
   3   3   2     5450.09     5466.43     37.41 o 
   4   3   2       12.26       13.65      4.39 o 
   5   3   2     3019.59     2794.55     30.59 o 
   6   3   2      481.05      450.62     12.91 o 
   7   3   2     1327.25     1297.90     23.87 o 
   8   3   2        0.37       -4.87      5.20 o 
   9   3   2       45.21       50.45      8.31 o 
  10   3   2        1.11       -2.51      5.74 o 
  11   3   2       20.38        5.77     11.08 o 
  -8   4   2        2.59        3.44      8.85 o 
  -7   4   2       27.38       54.79     11.07 o 
  -6   4   2      328.85      310.53     16.88 o 
  -5   4   2      364.45      353.02     14.30 o 
  -4   4   2       54.65       60.30     11.22 o 
  -3   4   2      698.10      646.33     13.15 o 
  -2   4   2      465.95      444.84      9.75 o 
  -1   4   2     1764.31     1857.80     46.63 o 
   0   4   2     2945.38     3055.58     35.58 o 
   1   4   2     3301.06     3276.68     23.39 o 
   2   4   2      107.21      149.80      7.81 o 
   3   4   2     1431.39     1391.88     15.17 o 
   4   4   2       64.93       46.43      6.15 o 
   5   4   2     6344.78     6122.26     92.31 o 
   6   4   2       27.93       23.44      4.18 o 
   7   4   2     2102.59     2006.78     30.81 o 
   8   4   2      211.42      205.69     11.14 o 
   9   4   2       94.95      113.83     10.35 o 
  10   4   2       46.57       49.72      9.30 o 
  11   4   2      189.84      154.63     14.37 o 
  -8   5   2       66.72      145.60     27.98 o 
  -7   5   2       37.81       34.67     12.07 o 
  -6   5   2      107.61      107.99      9.46 o 
  -5   5   2      608.84      583.08     17.24 o 
  -4   5   2        1.59        7.94      9.80 o 
  -3   5   2     2680.10     2626.07     36.04 o 
  -2   5   2      116.78      107.53      6.62 o 
  -1   5   2     3607.24     3646.59     38.47 o 
   0   5   2      302.71      267.19      7.00 o 
   1   5   2     2729.52     2724.93     24.18 o 
   2   5   2     2240.23     2238.03     34.90 o 
   3   5   2      871.61      708.47     17.81 o 
   4   5   2       68.83       64.83      7.67 o 
   5   5   2      762.94      670.84     11.14 o 
   6   5   2      112.09      148.58     20.62 o 
   7   5   2      328.48      328.13     21.60 o 
   8   5   2      324.69      320.49     12.15 o 
   9   5   2        4.57        8.17      5.57 o 
  10   5   2       76.80       78.66     10.40 o 
  11   5   2      107.90       90.54     15.58 o 
  -7   6   2        2.50       23.26     17.72 o 
  -6   6   2       24.48       20.79      9.84 o 
  -5   6   2      124.84      109.08      9.84 o 
  -4   6   2       94.75       85.24      8.82 o 
  -3   6   2     1081.77     1111.61     23.18 o 
  -2   6   2      164.79      181.48      9.79 o 
  -1   6   2      623.95      617.13     13.85 o 
   0   6   2        8.83        8.83      4.51 o 
   1   6   2     3205.10     3221.68     30.81 o 
   2   6   2      646.04      690.85     19.23 o 
   3   6   2     3827.02     3770.85     59.37 o 
   4   6   2      149.54      133.07     11.72 o 
   5   6   2      318.45      321.36     15.51 o 
   6   6   2        1.86       -2.57      7.14 o 
   7   6   2      456.79      375.03     25.33 o 
   8   6   2      422.18      446.11     22.70 o 
   9   6   2      266.09      254.85     19.40 o 
  10   6   2       38.83       41.87     13.55 o 
  11   6   2       21.01       20.44     13.56 o 
  -6   7   2        6.56       -4.40     14.83 o 
  -5   7   2      153.82      144.25     12.69 o 
  -4   7   2      393.67      417.35     23.86 o 
  -3   7   2      296.34      289.93     15.11 o 
  -2   7   2        0.90       -0.91      3.75 o 
  -1   7   2      418.43      429.39     13.25 o 
   0   7   2       37.83       29.71      9.78 o 
   1   7   2      928.58      867.87     24.92 o 
   2   7   2      367.63      394.81     17.51 o 
   3   7   2     1763.67     1839.85     40.87 o 
   4   7   2      155.44      139.64     13.25 o 
   5   7   2      271.17      277.09     21.52 o 
   6   7   2      249.06      215.53     17.09 o 
   7   7   2      683.45      721.00     28.87 o 
   8   7   2       16.45       21.36     24.86 o 
   9   7   2      357.97      339.91     39.08 o 
  10   7   2       18.88       30.36     13.58 o 
  11   7   2       23.20       84.93     29.14 o 
  -5   8   2       18.51        3.98     13.69 o 
  -4   8   2       28.44       34.37     11.77 o 
  -3   8   2      300.67      271.27     14.13 o 
  -2   8   2        0.10       11.52     14.87 o 
  -1   8   2      976.87      934.08     21.69 o 
   0   8   2       37.96       40.84      6.09 o 
   1   8   2      235.07      254.81     16.21 o 
   2   8   2      255.58      301.35     29.88 o 
   3   8   2      509.89      520.84     22.35 o 
   4   8   2      638.92      591.45     23.68 o 
   5   8   2     1009.95     1018.93     33.46 o 
   6   8   2      343.04      306.70     21.19 o 
   7   8   2      389.98      361.43     21.21 o 
   8   8   2        0.68       12.42     21.22 o 
   9   8   2      150.70      172.16     20.72 o 
  10   8   2      184.63      200.56     37.13 o 
  -3   9   2      130.79      109.45     20.67 o 
  -2   9   2       45.78       41.64     12.45 o 
  -1   9   2      835.98      797.87     54.83 o 
   0   9   2       24.85       26.89     10.12 o 
   1   9   2       44.78       53.48     11.80 o 
   2   9   2        1.01       -1.16      8.42 o 
   3   9   2      683.81      615.76     27.01 o 
   4   9   2       10.26       21.39     11.15 o 
   5   9   2      445.14      487.42     36.67 o 
   6   9   2      106.69      102.77     14.86 o 
   7   9   2       31.38       40.62     13.87 o 
   8   9   2        3.49        9.39     17.03 o 
   9   9   2       32.09       71.12     55.72 o 
  10   9   2      237.69      292.36     28.05 o 
  -2  10   2       53.51       38.01     25.94 o 
  -1  10   2      205.08      220.44     20.03 o 
   0  10   2       18.06       33.65     13.46 o 
   1  10   2      342.96      334.13     29.21 o 
   2  10   2       36.65       55.81     13.96 o 
   3  10   2      633.34      659.31     31.44 o 
   4  10   2        3.69       20.84     26.03 o 
   5  10   2      662.97      690.11     31.53 o 
   6  10   2       29.52       25.29     13.95 o 
   7  10   2        5.47      -12.72     12.72 o 
   8  10   2      122.12      138.31     20.77 o 
   9  10   2      233.39      230.57     42.79 o 
   1  11   2      297.15      321.97     56.04 o 
   2  11   2       63.00       87.31     17.28 o 
   3  11   2      107.23      123.50     19.65 o 
   4  11   2        0.96       11.80     22.82 o 
   5  11   2       89.23      102.51     19.76 o 
   6  11   2      255.36      264.31     26.38 o 
   7  11   2       32.56        3.90     12.60 o 
  -7 -10   3      112.14      155.09     23.94 o 
  -6 -10   3       54.86       60.64     18.22 o 
  -5 -10   3       61.73       88.88     18.61 o 
  -4 -10   3      216.89      198.54     20.26 o 
  -3 -10   3        0.71        2.44     17.44 o 
  -2 -10   3       58.81       73.12     19.83 o 
  -1 -10   3      203.69      223.71     33.97 o 
  -8  -9   3       69.30       75.37     17.24 o 
  -7  -9   3      355.85      369.54     41.09 o 
  -6  -9   3      451.13      469.18     29.51 o 
  -5  -9   3       90.98       85.61     16.59 o 
  -4  -9   3       75.06       57.64     14.47 o 
  -3  -9   3      185.35      162.12     16.27 o 
  -2  -9   3      100.32       97.14     14.15 o 
  -1  -9   3      686.81      656.86     28.90 o 
   0  -9   3        3.52        0.14     11.49 o 
   1  -9   3      158.14      140.61     29.76 o 
  -9  -8   3       89.71       72.15     15.68 o 
  -8  -8   3      434.49      433.68     51.69 o 
  -7  -8   3       47.44       62.66     14.77 o 
  -6  -8   3      432.68      442.38     25.62 o 
  -5  -8   3      405.22      434.43     46.56 o 
  -4  -8   3       11.82        9.38      8.87 o 
  -3  -8   3      505.55      495.10     23.99 o 
  -2  -8   3      357.47      323.12     14.20 o 
  -1  -8   3      789.65      795.96     21.14 o 
   0  -8   3       99.57      102.47     14.16 o 
   1  -8   3      159.99      151.46     15.55 o 
   2  -8   3       73.70       64.22     15.70 o 
   3  -8   3       94.47       61.45     15.32 o 
 -10  -7   3      113.71      109.84     28.98 o 
  -9  -7   3       11.05       -0.19      8.18 o 
  -8  -7   3      234.80      243.61     18.99 o 
  -7  -7   3        5.72        2.78      8.18 o 
  -6  -7   3      377.86      360.13     13.05 o 
  -5  -7   3     1799.90     1740.33     42.46 o 
  -4  -7   3       27.27       19.23      7.37 o 
  -3  -7   3     1229.10     1241.22     29.41 o 
  -2  -7   3      505.10      478.93     15.53 o 
  -1  -7   3      406.98      401.33     15.72 o 
   0  -7   3       47.54       46.88      6.77 o 
   1  -7   3     1216.18     1176.72     47.62 o 
   2  -7   3      138.46      124.88     17.33 o 
   3  -7   3      299.78      329.88     23.23 o 
   4  -7   3       43.91       38.44     13.99 o 
 -10  -6   3      172.50      199.58     33.42 o 
  -9  -6   3       15.49       10.29      7.35 o 
  -8  -6   3        6.69        6.07      8.10 o 
  -7  -6   3        2.77        8.46      5.04 o 
  -6  -6   3      465.75      409.75     12.95 o 
  -5  -6   3     1020.77      944.98     19.83 o 
  -4  -6   3      365.13      360.72     11.97 o 
  -3  -6   3       33.95       42.26      8.18 o 
  -2  -6   3        0.49        5.12     10.56 o 
  -1  -6   3       24.87       34.92      5.81 o 
   0  -6   3      278.85      306.81     10.78 o 
   1  -6   3     2146.36     2153.36     86.48 o 
   2  -6   3        8.14       -0.31      5.72 o 
   3  -6   3      352.68      363.22     26.76 o 
   4  -6   3        7.64        9.33     10.19 o 
   5  -6   3      144.49      154.72     19.20 o 
   6  -6   3        1.15       25.14     14.63 o 
 -11  -5   3        3.69       -8.56     19.05 o 
 -10  -5   3      127.95      125.17     16.38 o 
  -9  -5   3      217.37      186.95     15.98 o 
  -8  -5   3        5.18       15.02     13.31 o 
  -7  -5   3      433.64      405.40     16.69 o 
  -6  -5   3     1373.10     1236.91     28.82 o 
  -5  -5   3      503.56      445.39     23.44 o 
  -4  -5   3     1033.31     1044.53     19.81 o 
  -3  -5   3     1381.37     1406.10     22.78 o 
  -2  -5   3        0.80        6.77      4.41 o 
  -1  -5   3      927.34      986.66     17.77 o 
   0  -5   3      771.70      775.41     15.08 o 
   1  -5   3     1815.56     1884.28     38.53 o 
   2  -5   3       15.89       22.20      7.21 o 
   3  -5   3      674.22      665.83     24.44 o 
   4  -5   3       86.62       70.04     12.90 o 
   5  -5   3      331.21      323.66     26.10 o 
   6  -5   3        3.94       27.98     17.40 o 
   7  -5   3      349.02      349.75     28.26 o 
 -11  -4   3        6.41       20.07     12.67 o 
 -10  -4   3       61.01       53.27     13.43 o 
  -9  -4   3      424.18      385.94     40.02 o 
  -8  -4   3      202.24      243.76     20.18 o 
  -7  -4   3      437.08      436.33     13.76 o 
  -6  -4   3       57.09       60.64      6.47 o 
  -5  -4   3       54.48       34.11      5.15 o 
  -4  -4   3      306.56      299.43      9.56 o 
  -3  -4   3     3758.90     3712.42     40.49 o 
  -2  -4   3      136.64      160.31      7.08 o 
  -1  -4   3     2066.90     1985.06     32.04 o 
   0  -4   3      380.65      390.32      8.93 o 
   1  -4   3      686.41      681.41     12.15 o 
   2  -4   3       16.07       16.78      3.22 o 
   3  -4   3      611.75      614.92     12.58 o 
   4  -4   3      873.52      821.19     33.29 o 
   5  -4   3      789.30      839.66     30.70 o 
   6  -4   3       20.37       61.19     18.86 o 
   7  -4   3      196.65      223.48     21.02 o 
 -11  -3   3       17.90        9.61     14.79 o 
 -10  -3   3      281.47      273.66     21.24 o 
  -9  -3   3      105.06      121.99     13.77 o 
  -8  -3   3      893.18      833.31     31.94 o 
  -7  -3   3      785.84      776.91     16.80 o 
  -6  -3   3       17.28       20.15      4.29 o 
  -5  -3   3     1060.82     1035.24     22.75 o 
  -4  -3   3      129.60      133.19      7.53 o 
  -3  -3   3     9305.03     9709.64     76.29 o 
  -2  -3   3      118.12      117.62      5.59 o 
  -1  -3   3     4370.22     4646.98     41.09 o 
   0  -3   3        2.62        2.61      2.16 o 
   1  -3   3      162.38      136.60      4.41 o 
   2  -3   3      616.95      652.76     11.03 o 
   3  -3   3     2722.95     2537.99     69.18 o 
   4  -3   3       55.56       55.21     22.69 o 
   5  -3   3        5.85       -7.30      7.30 o 
   6  -3   3       17.12       16.85      8.54 o 
   7  -3   3       73.84       93.27     14.76 o 
   8  -3   3       12.54       10.18     11.19 o 
 -11  -2   3        5.00        1.23      9.41 o 
 -10  -2   3      120.13      139.96     17.80 o 
  -9  -2   3       23.18       59.99     18.77 o 
  -8  -2   3      658.27      664.34     24.02 o 
  -7  -2   3      104.41      110.45     15.43 o 
  -6  -2   3        0.20       16.93      9.76 o 
  -5  -2   3      598.49      544.76     11.17 o 
  -4  -2   3     3243.43     3683.43     42.24 o 
  -3  -2   3     2787.50     2764.56     30.41 o 
  -2  -2   3      184.70      225.00      5.90 o 
  -1  -2   3     3821.11     3705.04     31.23 o 
   0  -2   3     1204.07     1186.76     13.25 o 
   1  -2   3     5363.03     5504.95     54.81 o 
   2  -2   3      981.98     1069.77     20.55 o 
   3  -2   3     4407.86     4270.38    105.60 o 
   4  -2   3      729.84      714.13     17.27 o 
   5  -2   3      654.44      602.93     20.88 o 
   6  -2   3      431.08      448.93     20.32 o 
   7  -2   3      202.34      205.84     16.62 o 
   8  -2   3       79.76       95.91     25.11 o 
   9  -2   3      216.61      192.42     20.09 o 
 -11  -1   3       55.99       90.55     23.63 o 
 -10  -1   3       19.97       26.58     21.29 o 
  -9  -1   3       45.57       39.92     12.45 o 
  -8  -1   3       45.87       72.33     15.48 o 
  -7  -1   3     1810.39     1761.07     41.05 o 
  -6  -1   3      340.04      340.92     15.18 o 
  -5  -1   3      200.43      178.83      5.48 o 
  -4  -1   3      694.96      706.65      9.77 o 
  -3  -1   3     1563.12     1646.63     29.49 o 
  -2  -1   3       91.10      102.68      3.40 o 
  -1  -1   3     4152.94     4236.85     30.91 o 
   0  -1   3      527.11      507.46      7.08 o 
   1  -1   3      216.25      150.02      2.00 o 
   2  -1   3     2335.75     2598.28     34.61 o 
   3  -1   3     1341.73     1445.50     25.90 o 
   4  -1   3      254.46      265.29     16.53 o 
   5  -1   3     1292.83     1318.86     26.93 o 
   6  -1   3      664.86      655.74     38.44 o 
   7  -1   3      357.20      383.25     19.83 o 
   8  -1   3        2.35        6.71      7.75 o 
   9  -1   3      138.46      140.42     17.48 o 
 -10   0   3        4.11       10.98     13.12 o 
  -9   0   3      128.90      127.57     14.49 o 
  -8   0   3      133.13      146.83     14.63 o 
  -7   0   3      529.66      505.18     20.90 o 
  -6   0   3      288.35      270.44     14.72 o 
  -5   0   3      298.99      252.92     13.33 o 
  -4   0   3       20.83       22.25      1.67 o 
  -3   0   3     1638.99     1700.49     25.62 o 
  -2   0   3      215.25      187.27      3.02 o 
  -1   0   3     9855.63     9838.51     51.66 o 
   0   0   3       58.21       77.07      3.60 o 
   1   0   3     1737.50     1618.13     15.99 o 
   2   0   3        1.67       22.07      3.98 o 
   3   0   3      437.77      412.21      6.84 o 
   4   0   3      920.89     1008.87     12.95 o 
   5   0   3     2193.91     2185.92     26.30 o 
   6   0   3      725.70      729.58     18.64 o 
   7   0   3      498.18      410.42     12.44 o 
   8   0   3        4.42        6.38      7.67 o 
   9   0   3       23.70       16.29     21.73 o 
  10   0   3      120.00      121.03     23.92 o 
 -10   1   3       11.38       62.50     13.96 o 
  -9   1   3      105.26       70.69     14.29 o 
  -8   1   3      279.64      263.57     35.87 o 
  -7   1   3       26.10       27.17      8.91 o 
  -6   1   3      345.67      357.99     16.80 o 
  -5   1   3     1634.65     1584.23     36.79 o 
  -4   1   3       40.12       48.41      5.39 o 
  -3   1   3      996.23     1133.18     31.66 o 
  -2   1   3      626.41      590.05      5.85 o 
  -1   1   3     9554.13    10068.32     88.35 o 
   0   1   3     7751.69     8352.82     49.54 o 
   1   1   3     3964.19     3946.97     28.75 o 
   2   1   3     1735.74     1739.59     16.23 o 
   3   1   3     4924.32     5171.32     50.99 o 
   4   1   3       48.38       54.75      3.92 o 
   5   1   3      996.85      940.63     14.99 o 
   6   1   3      271.52      275.49      8.94 o 
   7   1   3       58.19       59.07      6.42 o 
   8   1   3      680.16      704.79     30.78 o 
   9   1   3      150.48      154.38     33.63 o 
  10   1   3       50.17       75.83     27.88 o 
  -9   2   3       92.35      118.26     22.96 o 
  -8   2   3       34.46       55.46     11.44 o 
  -7   2   3       31.82       23.80     17.88 o 
  -6   2   3      272.72      260.37     27.31 o 
  -5   2   3     2204.38     2059.61     53.24 o 
  -4   2   3       77.35      102.20      5.57 o 
  -3   2   3     2771.64     3026.36     41.30 o 
  -2   2   3       19.64       21.20      4.59 o 
  -1   2   3      335.15      326.58     10.09 o 
   0   2   3     5416.53     5917.61     70.08 o 
   1   2   3    24548.90    26208.62    295.57 o 
   2   2   3      637.97      580.11      8.31 o 
   3   2   3     2313.42     2319.70     22.16 o 
   4   2   3      259.67      277.98     14.09 o 
   5   2   3      748.92      689.16     14.18 o 
   6   2   3      651.78      653.25     14.12 o 
   7   2   3      216.87      238.11      9.92 o 
   8   2   3      930.05      925.49     31.44 o 
   9   2   3       80.26       96.32      9.40 o 
  10   2   3       18.67       38.39     21.63 o 
  11   2   3       14.28       27.98     19.23 o 
  -9   3   3       51.72       82.25     15.97 o 
  -8   3   3       13.98       10.41     10.08 o 
  -7   3   3      426.31      447.65     41.34 o 
  -6   3   3      439.18      428.61     18.48 o 
  -5   3   3     1345.60     1296.75     32.37 o 
  -4   3   3      512.11      523.26     10.64 o 
  -3   3   3      464.85      390.33      9.54 o 
  -2   3   3     1011.89     1095.18     14.25 o 
  -1   3   3     2345.03     2432.39     37.49 o 
   0   3   3      825.29      817.76     10.27 o 
   1   3   3     3234.15     3147.60     24.86 o 
   2   3   3     1097.40     1077.21     12.49 o 
   3   3   3      806.84      762.45     10.84 o 
   4   3   3      103.67      123.50      5.99 o 
   5   3   3      230.61      202.35     11.57 o 
   6   3   3      748.39      823.83     16.24 o 
   7   3   3      743.57      717.74     18.46 o 
   8   3   3      307.58      316.95     12.66 o 
   9   3   3        5.71       24.33     14.80 o 
  10   3   3        4.32       15.58      9.57 o 
  11   3   3        0.03       -3.53      9.42 o 
  -8   4   3        0.99        6.75      8.94 o 
  -7   4   3      155.88      156.80     21.75 o 
  -6   4   3       67.95       62.00     20.51 o 
  -5   4   3      203.22      210.45     11.90 o 
  -4   4   3      186.02      190.59      7.68 o 
  -3   4   3     1114.71     1030.11     19.77 o 
  -2   4   3       26.33       33.32      3.97 o 
  -1   4   3     3343.79     3391.50     32.67 o 
   0   4   3       30.33       36.52      2.90 o 
   1   4   3     2269.25     2414.15     20.97 o 
   2   4   3      421.86      448.83     18.23 o 
   3   4   3     1394.49     1339.03     14.72 o 
   4   4   3     1207.65     1209.53     24.84 o 
   5   4   3     1180.77     1121.77     18.78 o 
   6   4   3      579.43      575.55     13.25 o 
   7   4   3     1502.17     1364.61     25.12 o 
   8   4   3      181.37      211.32     13.90 o 
   9   4   3        0.20        5.62     13.46 o 
  10   4   3      248.41      270.79     20.31 o 
  11   4   3       21.30       45.19     38.07 o 
  -8   5   3       27.70       52.84     21.06 o 
  -7   5   3      180.30      174.62     18.21 o 
  -6   5   3       20.10       12.61     14.26 o 
  -5   5   3      143.34      146.74      9.36 o 
  -4   5   3        0.11       11.82      5.31 o 
  -3   5   3     1131.16     1174.41     44.94 o 
  -2   5   3        0.66        7.57      4.79 o 
  -1   5   3     1614.34     1570.40     25.88 o 
   0   5   3       23.69       42.57      5.56 o 
   1   5   3      464.33      447.90      7.92 o 
   2   5   3       82.25       79.12      1.99 o 
   3   5   3     2365.48     2322.16     37.25 o 
   4   5   3     1734.40     1652.21     17.52 o 
   5   5   3     1173.52     1116.89     20.73 o 
   6   5   3        2.22       -6.13      6.56 o 
   7   5   3        0.43        7.21      5.42 o 
   8   5   3      947.18      924.85     54.26 o 
   9   5   3      120.34      123.45     24.62 o 
  10   5   3      487.72      485.43     30.82 o 
  11   5   3        1.05       32.40     42.37 o 
  -7   6   3      141.24      128.50     17.40 o 
  -6   6   3       16.24       38.89     12.20 o 
  -5   6   3      117.31      127.52     12.77 o 
  -4   6   3       14.38       17.77     13.48 o 
  -3   6   3     1469.47     1508.38     27.44 o 
  -2   6   3       17.01       26.44      5.19 o 
  -1   6   3      369.23      363.38     13.39 o 
   0   6   3     1811.24     1776.18     23.65 o 
   1   6   3      838.90      824.89     19.65 o 
   2   6   3      215.14      185.85     11.30 o 
   3   6   3     4579.98     4504.24     67.28 o 
   4   6   3      309.08      292.34     15.98 o 
   5   6   3       78.96       73.90     19.18 o 
   6   6   3      498.57      506.09     21.13 o 
   7   6   3        1.68        3.32      3.62 o 
   8   6   3       93.99       79.14      9.59 o 
   9   6   3      201.19      195.94     29.07 o 
  10   6   3      191.81      217.57     19.19 o 
  11   6   3        1.31       24.81     22.57 o 
  -6   7   3        9.88        5.49     14.51 o 
  -5   7   3      306.72      309.37     21.63 o 
  -4   7   3      218.16      168.60     17.04 o 
  -3   7   3       61.30       69.33      7.99 o 
  -2   7   3       30.26       27.59      7.33 o 
  -1   7   3     1212.84     1231.27     27.82 o 
   0   7   3      836.71      784.49     17.11 o 
   1   7   3      403.69      397.54     17.65 o 
   2   7   3      128.39       96.71     11.16 o 
   3   7   3     1196.13     1220.96     30.73 o 
   4   7   3      603.75      623.65     23.46 o 
   5   7   3      295.60      272.70     35.19 o 
   6   7   3     1493.22     1566.98     42.08 o 
   7   7   3       17.10       10.57     26.72 o 
   8   7   3       69.76       83.96     14.64 o 
   9   7   3      134.58      123.05     23.05 o 
  10   7   3       51.95       78.93     16.06 o 
  11   7   3       21.65       33.34     23.17 o 
  -5   8   3      107.89       85.10     16.07 o 
  -4   8   3       27.22       74.96     16.47 o 
  -3   8   3      195.39      173.96     12.23 o 
  -2   8   3        0.10        9.88      5.92 o 
  -1   8   3     1111.11     1066.27     43.32 o 
   0   8   3      312.84      292.60     10.46 o 
   1   8   3      530.80      525.50     22.33 o 
   2   8   3      281.95      287.58     17.12 o 
   3   8   3       68.90       81.31     12.50 o 
   4   8   3      620.36      630.26     24.26 o 
   5   8   3      707.33      700.94     57.58 o 
   6   8   3     1164.12     1132.66     35.74 o 
   7   8   3      186.79      169.02     18.69 o 
   8   8   3       67.81       87.38     16.11 o 
   9   8   3        1.32       23.82     26.10 o 
  10   8   3      148.80      183.87     21.98 o 
  -3   9   3       70.24       89.79     19.62 o 
  -2   9   3       18.31        9.76      9.89 o 
  -1   9   3      317.72      312.79     20.58 o 
   0   9   3       26.10       16.83     10.08 o 
   1   9   3      121.76      125.44     27.31 o 
   2   9   3      454.97      449.69     23.68 o 
   3   9   3       31.26       27.15     10.00 o 
   4   9   3      236.95      237.61     20.08 o 
   5   9   3      336.20      369.40     43.98 o 
   6   9   3       80.44      114.92     22.21 o 
   7   9   3        0.41       13.16     11.79 o 
   8   9   3      140.50      162.18     33.10 o 
   9   9   3        0.04       62.58     17.05 o 
  10   9   3      186.47      202.39     52.52 o 
  -2  10   3        7.59        9.96     11.37 o 
  -1  10   3       88.84       93.15     15.43 o 
   0  10   3       15.66       33.71     13.11 o 
   1  10   3      257.61      277.60     26.60 o 
   2  10   3      670.37      651.83     30.90 o 
   3  10   3      279.52      297.46     35.12 o 
   4  10   3        3.00        2.33      9.12 o 
   5  10   3       81.65       92.97     17.45 o 
   6  10   3      120.93      147.62     19.35 o 
   7  10   3        3.30       -6.01     11.40 o 
   8  10   3      219.35      235.83     24.94 o 
   9  10   3        0.86       12.74     14.23 o 
   0  11   3       69.60      101.72     18.67 o 
   1  11   3      341.46      326.35     27.29 o 
   2  11   3      157.03      179.13     21.50 o 
   3  11   3       44.20       49.40     15.93 o 
   4  11   3      101.33       93.13     18.69 o 
   5  11   3       51.70       62.20     17.19 o 
   6  11   3      273.81      293.62     36.81 o 
   7  11   3       61.55       70.59     18.86 o 
  -5 -10   4      258.58      283.61     26.68 o 
  -4 -10   4       23.78        6.84     12.30 o 
  -3 -10   4      101.65       78.98     26.92 o 
  -8  -9   4       17.35       -0.61     10.61 o 
  -7  -9   4      326.18      336.40     27.97 o 
  -6  -9   4      251.99      277.82     24.98 o 
  -5  -9   4      205.03      190.46     21.54 o 
  -4  -9   4        8.36       10.90     11.90 o 
  -3  -9   4       59.25       40.33     11.87 o 
  -2  -9   4       10.67        5.77     12.41 o 
  -1  -9   4      351.27      316.52     31.45 o 
   0  -9   4       27.58       77.70     24.82 o 
  -9  -8   4      288.24      331.12     41.34 o 
  -8  -8   4       89.41       72.18     16.36 o 
  -7  -8   4       34.30       74.91     14.76 o 
  -6  -8   4      177.43      174.50     19.67 o 
  -5  -8   4      482.00      517.73     26.55 o 
  -4  -8   4       27.54       32.87     16.25 o 
  -3  -8   4      869.07      831.29     39.83 o 
  -2  -8   4        9.88       20.58     17.96 o 
  -1  -8   4      504.93      472.76     17.49 o 
   0  -8   4       75.22      101.01     28.62 o 
   1  -8   4      408.21      368.52     24.34 o 
   2  -8   4      305.87      300.46     55.15 o 
 -10  -7   4      154.65      212.13     36.26 o 
  -9  -7   4      218.09      253.56     35.53 o 
  -8  -7   4       76.28       81.24     14.64 o 
  -7  -7   4       40.31       63.62     17.74 o 
  -6  -7   4        0.64       -0.43      3.67 o 
  -5  -7   4     1580.39     1590.68     41.80 o 
  -4  -7   4       50.30       49.70      7.67 o 
  -3  -7   4     1684.81     1667.52     31.63 o 
  -2  -7   4       10.56       14.51      6.32 o 
  -1  -7   4      337.66      292.44     17.44 o 
   0  -7   4        0.26        0.87      5.27 o 
   1  -7   4      899.66      879.43     54.78 o 
   2  -7   4      174.34      173.65     17.01 o 
   3  -7   4      377.15      352.85     39.81 o 
   4  -7   4       70.03      106.75     38.41 o 
 -10  -6   4      183.13      188.18     33.56 o 
  -9  -6   4       36.04       54.93     21.73 o 
  -8  -6   4       11.96       19.65     13.84 o 
  -7  -6   4      515.64      541.51     17.28 o 
  -6  -6   4       10.51        0.91      4.29 o 
  -5  -6   4      537.12      513.06     16.07 o 
  -4  -6   4       86.84       96.81      8.37 o 
  -3  -6   4     2408.19     2469.77     39.31 o 
  -2  -6   4      391.31      371.42     13.49 o 
  -1  -6   4      416.01      418.51     13.27 o 
   0  -6   4      934.09      793.70     18.27 o 
   1  -6   4     1592.97     1613.20     41.49 o 
   2  -6   4       36.66       64.21     12.43 o 
   3  -6   4      485.74      494.38     44.82 o 
   4  -6   4      164.54      169.63     19.54 o 
   5  -6   4        5.82       -1.60     14.97 o 
 -10  -5   4       56.28       76.04     14.97 o 
  -9  -5   4      192.46      162.74     16.82 o 
  -8  -5   4       53.46       59.30      8.12 o 
  -7  -5   4     1375.75     1311.89     26.92 o 
  -6  -5   4        1.07       13.91      5.82 o 
  -5  -5   4      295.06      296.24     11.26 o 
  -4  -5   4      978.59      886.18     19.27 o 
  -3  -5   4      815.63      821.51     17.66 o 
  -2  -5   4      690.25      697.81     21.77 o 
  -1  -5   4     2579.44     2572.45     35.38 o 
   0  -5   4      207.66      194.82     11.95 o 
   1  -5   4      523.31      493.78     23.71 o 
   2  -5   4       15.41       33.18      9.40 o 
   3  -5   4      633.09      676.86     26.48 o 
   4  -5   4      398.82      409.24     23.62 o 
   5  -5   4      101.59      129.29     17.37 o 
   6  -5   4       87.43       79.72     19.96 o 
 -11  -4   4        2.60       24.61     14.10 o 
 -10  -4   4       21.01       12.97      9.64 o 
  -9  -4   4      217.14      210.11     39.72 o 
  -8  -4   4      175.24      207.97     16.08 o 
  -7  -4   4     1268.51     1177.20     23.44 o 
  -6  -4   4       37.31       63.53     12.38 o 
  -5  -4   4      126.72      119.92      7.46 o 
  -4  -4   4       14.61       26.11      5.58 o 
  -3  -4   4     2954.82     2960.10     37.70 o 
  -2  -4   4        7.64       11.94      6.08 o 
  -1  -4   4     3469.38     3508.19     40.65 o 
   0  -4   4      164.95      147.40      6.38 o 
   1  -4   4      345.22      371.94      9.03 o 
   2  -4   4      356.63      329.84     23.56 o 
   3  -4   4     1350.41     1452.43     91.98 o 
   4  -4   4     1132.50     1131.18     33.81 o 
   5  -4   4      503.80      499.89     24.15 o 
   6  -4   4      112.98      130.76     17.56 o 
   7  -4   4       13.23       83.83     23.49 o 
 -11  -3   4      212.45      215.52     23.62 o 
 -10  -3   4        8.57       -0.41      7.50 o 
  -9  -3   4      178.40      171.29     16.84 o 
  -8  -3   4      146.04      159.25     15.06 o 
  -7  -3   4      556.61      555.59     15.59 o 
  -6  -3   4      470.51      501.63     13.21 o 
  -5  -3   4     1369.16     1321.72     21.07 o 
  -4  -3   4      394.35      423.59     10.90 o 
  -3  -3   4     3302.42     3214.15     36.58 o 
  -2  -3   4       88.71       86.07      5.79 o 
  -1  -3   4      835.15      712.34     13.14 o 
   0  -3   4      575.53      523.25     10.61 o 
   1  -3   4      363.15      338.95      7.08 o 
   2  -3   4      299.08      249.65     12.76 o 
   3  -3   4     1823.68     1915.35     40.06 o 
   4  -3   4      307.26      294.47     16.56 o 
   5  -3   4      214.67      229.96     16.84 o 
   6  -3   4      200.99      194.66     24.40 o 
   7  -3   4       15.31       46.58     11.69 o 
   8  -3   4      106.69       87.78     16.75 o 
 -11  -2   4      114.10      102.68     21.79 o 
 -10  -2   4       61.20       54.29     14.86 o 
  -9  -2   4        0.33       35.71     19.34 o 
  -8  -2   4       11.08        8.33     16.30 o 
  -7  -2   4      395.80      413.04     19.58 o 
  -6  -2   4        0.24        2.28      4.36 o 
  -5  -2   4     3272.96     3177.24     46.46 o 
  -4  -2   4       27.64       24.77      3.29 o 
  -3  -2   4     3961.69     3980.60     37.71 o 
  -2  -2   4      275.20      305.77      7.70 o 
  -1  -2   4     4094.68     4377.02     39.59 o 
   0  -2   4     4600.86     4697.49    106.29 o 
   1  -2   4     3605.70     3709.83     47.54 o 
   2  -2   4     1228.58     1248.93     25.72 o 
   3  -2   4     2020.81     2054.65     37.90 o 
   4  -2   4      237.89      225.67     13.53 o 
   5  -2   4      305.43      287.72     16.28 o 
   6  -2   4      647.85      663.69     26.16 o 
   7  -2   4        9.17       50.96     10.97 o 
   8  -2   4       77.03      105.23     14.55 o 
   9  -2   4       22.58       24.66     14.23 o 
 -10  -1   4        0.15       68.55     15.61 o 
  -9  -1   4      131.66      163.75     22.00 o 
  -8  -1   4        0.02       25.80     16.90 o 
  -7  -1   4      398.25      379.32     19.17 o 
  -6  -1   4      158.07      148.68     12.05 o 
  -5  -1   4     3022.95     2986.11     74.57 o 
  -4  -1   4       20.98       30.45      5.45 o 
  -3  -1   4      807.25      744.86     14.27 o 
  -2  -1   4      526.09      561.62      8.92 o 
  -1  -1   4     7706.42     7597.75     54.33 o 
   0  -1   4     2546.86     2615.34     23.61 o 
   1  -1   4     4101.00     4240.70     27.49 o 
   2  -1   4     3355.26     3522.49     48.01 o 
   3  -1   4      177.09      196.76     18.82 o 
   4  -1   4     1409.29     1405.79     56.64 o 
   5  -1   4      668.20      690.71     20.91 o 
   6  -1   4     1210.92     1180.41     33.70 o 
   7  -1   4      146.96      151.79     14.98 o 
   8  -1   4      124.67      152.05     16.91 o 
   9  -1   4        7.19       38.47     13.88 o 
 -10   0   4       10.32       21.45     13.09 o 
  -9   0   4      208.89      196.20     19.07 o 
  -8   0   4       80.86       85.76     15.43 o 
  -7   0   4      552.15      562.63     23.12 o 
  -6   0   4      108.92      123.89     13.85 o 
  -5   0   4     1622.09     1587.97     38.25 o 
  -4   0   4     2776.90     2977.45     44.98 o 
  -3   0   4     2089.62     2110.62     32.57 o 
  -2   0   4      794.23      715.21      8.54 o 
  -1   0   4     4785.63     4697.43     85.83 o 
   0   0   4       28.13       32.45      2.90 o 
   1   0   4     2186.69     2310.93     18.88 o 
   2   0   4     4445.71     4670.95     53.71 o 
   3   0   4        0.98       -2.15      3.82 o 
   4   0   4     2619.24     2512.98     27.68 o 
   5   0   4     1152.17     1153.64     30.26 o 
   6   0   4      455.24      405.57     28.55 o 
   7   0   4      314.55      289.60     17.97 o 
   8   0   4      109.56      126.22     15.23 o 
   9   0   4       60.72       85.36     15.57 o 
  10   0   4       89.18       80.33     35.12 o 
 -10   1   4        4.28        2.22      9.97 o 
  -9   1   4      233.36      238.22     20.90 o 
  -8   1   4       11.65       17.42     14.12 o 
  -7   1   4        4.76        3.11      6.94 o 
  -6   1   4       22.10       53.01     10.12 o 
  -5   1   4     1285.34     1258.76     29.52 o 
  -4   1   4     1797.86     1768.94     32.74 o 
  -3   1   4     3236.28     3262.18     44.69 o 
  -2   1   4      643.76      599.56     13.70 o 
  -1   1   4      964.92      958.01     17.19 o 
   0   1   4       92.67       96.13      3.87 o 
   1   1   4      204.57      191.78     15.88 o 
   2   1   4     3036.74     3242.16     42.68 o 
   3   1   4      620.33      566.48      8.40 o 
   4   1   4      962.35      867.98     12.39 o 
   5   1   4      246.31      200.43     13.97 o 
   6   1   4      123.16      119.00      5.90 o 
   7   1   4       28.95       35.30      4.92 o 
   8   1   4      682.82      684.73     27.45 o 
   9   1   4       37.66       50.63     19.34 o 
  10   1   4       67.95       74.98     16.19 o 
  -9   2   4      104.72      112.65     17.31 o 
  -8   2   4        0.03       15.84     10.54 o 
  -7   2   4       86.99       82.18     11.47 o 
  -6   2   4      146.22      164.34     21.15 o 
  -5   2   4      785.74      780.64     26.72 o 
  -4   2   4       73.66       62.65      6.82 o 
  -3   2   4     4405.94     4247.44     47.55 o 
  -2   2   4      618.71      670.06     12.22 o 
  -1   2   4     2967.30     3461.20     40.00 o 
   0   2   4     4823.25     5175.53     38.98 o 
   1   2   4     6700.22     7298.07     51.51 o 
   2   2   4     1121.85     1118.74     15.07 o 
   3   2   4     3240.20     3203.40     30.06 o 
   4   2   4     1691.76     1647.28     20.38 o 
   5   2   4       44.28       65.99      6.76 o 
   6   2   4     1107.86     1046.14     18.82 o 
   7   2   4       13.89       25.80      5.25 o 
   8   2   4      635.35      626.45     18.90 o 
   9   2   4        0.02       -6.26      8.98 o 
  10   2   4       35.01       25.12     16.19 o 
  -9   3   4       79.86       54.55     15.60 o 
  -8   3   4       10.43       35.37     16.87 o 
  -7   3   4      455.74      462.92     23.76 o 
  -6   3   4      125.95      149.63     13.77 o 
  -5   3   4       95.61      105.14     10.02 o 
  -4   3   4       60.36       54.51      7.38 o 
  -3   3   4      475.37      400.89      8.64 o 
  -2   3   4     1445.85     1470.78     35.84 o 
  -1   3   4     3403.29     3366.87     31.70 o 
   0   3   4     4111.11     4282.99     47.77 o 
   1   3   4     1461.84     1437.90     16.45 o 
   2   3   4      813.10      860.63     12.59 o 
   3   3   4     1300.41     1303.40     16.75 o 
   4   3   4     2597.88     2418.35     27.75 o 
   5   3   4        9.59       19.48      3.77 o 
   6   3   4     2110.07     2002.33     29.04 o 
   7   3   4      273.56      259.60     15.66 o 
   8   3   4      362.62      316.01     13.19 o 
   9   3   4        4.27       10.86     12.35 o 
  10   3   4      104.64       94.53     20.74 o 
  11   3   4      116.06      109.55     18.88 o 
  -8   4   4        0.01        5.84     10.37 o 
  -7   4   4      488.56      485.86     26.34 o 
  -6   4   4       51.18       61.98     11.62 o 
  -5   4   4       65.30       70.95     10.69 o 
  -4   4   4       43.65       47.90      7.70 o 
  -3   4   4      728.10      708.56     13.42 o 
  -2   4   4     1065.68     1034.76     15.74 o 
  -1   4   4     4017.81     3824.97     37.29 o 
   0   4   4     1387.30     1335.36     16.88 o 
   1   4   4      493.45      480.59      8.62 o 
   2   4   4      284.39      306.53      8.09 o 
   3   4   4      350.83      414.70      9.03 o 
   4   4   4     3552.28     3343.75     34.73 o 
   5   4   4      114.48      140.84      6.43 o 
   6   4   4      966.91      952.62     18.05 o 
   7   4   4      228.57      205.60      9.90 o 
   8   4   4        0.62       -0.16      4.25 o 
   9   4   4        5.32        6.73      5.95 o 
  10   4   4      269.24      257.45     15.66 o 
  11   4   4        3.26        3.96     10.24 o 
  -8   5   4       24.13       38.99     17.81 o 
  -7   5   4      115.73      111.78     17.15 o 
  -6   5   4       37.91       49.28     12.56 o 
  -5   5   4       75.60       65.65     11.75 o 
  -4   5   4      352.16      350.29     20.00 o 
  -3   5   4      966.36      909.64     24.21 o 
  -2   5   4      411.30      422.62     10.84 o 
  -1   5   4     1964.23     1852.27     24.49 o 
   0   5   4     1508.29     1416.64     19.12 o 
   1   5   4       36.49       43.70      3.54 o 
   2   5   4     1329.69     1152.32     27.31 o 
   3   5   4      372.99      429.64     12.09 o 
   4   5   4     3317.72     3216.40     33.43 o 
   5   5   4      350.27      382.51     10.17 o 
   6   5   4      570.14      563.38     13.82 o 
   7   5   4      533.56      530.58     15.01 o 
   8   5   4      623.90      540.00     24.65 o 
   9   5   4       75.85       95.63      9.83 o 
  10   5   4      348.20      323.11     19.32 o 
  11   5   4        1.03        2.75     14.24 o 
  -7   6   4       58.92       93.91     16.79 o 
  -6   6   4       49.08       45.76     12.65 o 
  -5   6   4      192.06      219.07     17.86 o 
  -4   6   4      362.25      334.65     15.63 o 
  -3   6   4      324.32      293.85     11.48 o 
  -2   6   4       47.79       55.29     12.52 o 
  -1   6   4      351.08      334.90     10.31 o 
   0   6   4     2224.07     2225.39     28.80 o 
   1   6   4      395.26      402.57     10.17 o 
   2   6   4     1244.36     1005.80     36.57 o 
   3   6   4     1000.83      993.70     43.11 o 
   4   6   4        2.19       -0.67      5.15 o 
   5   6   4       16.20       31.64      8.31 o 
   6   6   4     1464.43     1479.72     37.71 o 
   7   6   4      118.29      115.08     13.44 o 
   8   6   4      177.84      146.28      9.29 o 
   9   6   4        5.04       25.14     11.05 o 
  10   6   4      140.29      172.34     21.59 o 
  11   6   4        0.40       -3.33     14.86 o 
  -6   7   4       12.68        9.30     11.40 o 
  -5   7   4      307.14      305.54     21.69 o 
  -4   7   4       45.22       58.06     11.88 o 
  -3   7   4       69.70       79.81     13.32 o 
  -2   7   4      256.15      218.26     10.82 o 
  -1   7   4      195.43      198.93     10.71 o 
   0   7   4      906.33      851.36     16.90 o 
   1   7   4      426.97      412.37      9.86 o 
   2   7   4     1195.27     1126.83     30.14 o 
   3   7   4        0.80       18.86      9.16 o 
   4   7   4       34.21       23.50      7.97 o 
   5   7   4      168.84      202.41     14.63 o 
   6   7   4      984.50     1021.54     52.93 o 
   7   7   4       12.03       24.58     15.11 o 
   8   7   4      300.71      279.33     23.88 o 
   9   7   4        9.92       12.86     11.09 o 
  10   7   4        0.37        3.00      9.77 o 
  11   7   4        4.47       40.31     49.47 o 
  -5   8   4      186.35      159.56     19.79 o 
  -4   8   4       97.46      102.75     14.65 o 
  -3   8   4       74.41       95.26      9.97 o 
  -2   8   4       79.36       70.00      8.87 o 
  -1   8   4      310.99      301.69     12.19 o 
   0   8   4      208.14      195.16      9.82 o 
   1   8   4     1191.53     1163.63     33.28 o 
   2   8   4     1243.06     1209.29     35.10 o 
   3   8   4      115.47      100.38     13.41 o 
   4   8   4      920.47      806.31     28.11 o 
   5   8   4       53.75      104.63     35.90 o 
   6   8   4      871.89      850.80     31.32 o 
   7   8   4       31.91       43.78     12.69 o 
   8   8   4      176.04      174.05     19.87 o 
   9   8   4      166.67      180.43     19.16 o 
  10   8   4        8.80       26.30     42.99 o 
  -3   9   4       69.90       78.54     31.68 o 
  -2   9   4      143.29      177.06     44.89 o 
  -1   9   4       51.91       57.16     13.09 o 
   0   9   4        0.59        8.68      9.19 o 
   1   9   4      253.41      271.69     23.51 o 
   2   9   4      733.45      749.05     29.72 o 
   3   9   4        1.60       -1.78      7.43 o 
   4   9   4      898.48      844.08     33.40 o 
   5   9   4      170.93      180.82     18.91 o 
   6   9   4      167.39      201.47     19.81 o 
   7   9   4        0.01       11.11     10.08 o 
   8   9   4      546.41      505.41     28.26 o 
   9   9   4      101.09      131.78     20.65 o 
  10   9   4      204.87      200.39     24.60 o 
  -2  10   4      187.03      147.02     19.42 o 
  -1  10   4        0.12       -2.00     12.02 o 
   0  10   4       68.86       84.04     15.83 o 
   1  10   4        0.08        5.06      9.52 o 
   2  10   4      679.81      654.25     38.71 o 
   3  10   4      104.57      126.48     17.61 o 
   4  10   4        7.26        4.91     18.63 o 
   5  10   4      130.82      130.67     18.42 o 
   6  10   4       22.15       57.68     32.26 o 
   7  10   4        2.95      -12.44     13.01 o 
   8  10   4      148.28      129.99     21.18 o 
   9  10   4       27.96       56.68     16.49 o 
   0  11   4      272.00      264.44     25.04 o 
   1  11   4      101.44      130.46     20.38 o 
   2  11   4      124.37      110.29     19.13 o 
   3  11   4       13.61       12.18     12.67 o 
   4  11   4      423.28      383.64     28.32 o 
   5  11   4        7.81       -1.60      9.48 o 
   6  11   4       76.23       67.83     18.33 o 
   7  11   4        0.02      -12.88     12.88 o 
  -7  -9   5      213.66      245.82     25.20 o 
  -6  -9   5       41.23       63.88     17.74 o 
  -5  -9   5       92.12       89.87     18.39 o 
  -4  -9   5        3.19       -9.61     11.77 o 
  -3  -9   5      111.47      146.42     28.07 o 
  -2  -9   5      301.79      266.15     36.17 o 
  -1  -9   5      229.51      243.86     35.48 o 
  -8  -8   5        0.30       -3.43     16.48 o 
  -7  -8   5      189.24      201.05     36.15 o 
  -6  -8   5       45.69      103.31     27.65 o 
  -5  -8   5       93.63      103.77     28.36 o 
  -4  -8   5      177.31      174.54     23.60 o 
  -3  -8   5      754.27      708.66     39.10 o 
  -2  -8   5      173.56      153.25     13.00 o 
  -1  -8   5       59.63       74.07     21.31 o 
   0  -8   5       16.80       16.27     10.85 o 
   1  -8   5       25.32       35.77     14.40 o 
   2  -8   5      142.31      180.52     47.05 o 
  -9  -7   5      120.92       74.49     27.01 o 
  -8  -7   5       26.45       15.58     11.51 o 
  -7  -7   5      137.90      154.82     18.54 o 
  -6  -7   5      284.75      277.51     24.93 o 
  -5  -7   5      336.58      298.35     14.61 o 
  -4  -7   5        2.58        2.64      5.84 o 
  -3  -7   5     1176.88     1145.09     30.42 o 
  -2  -7   5      139.42      135.05     15.20 o 
  -1  -7   5      167.44      151.76     10.66 o 
   0  -7   5      285.41      296.96     19.94 o 
   1  -7   5       49.28       69.25     14.37 o 
   2  -7   5      121.94      127.09     25.02 o 
   3  -7   5      166.72      198.92     22.19 o 
 -10  -6   5       29.47       24.22     22.57 o 
  -9  -6   5       28.64       50.44     12.03 o 
  -8  -6   5       26.32       39.21     10.54 o 
  -7  -6   5      726.54      741.93     21.87 o 
  -6  -6   5      388.14      371.70     15.58 o 
  -5  -6   5      174.49      170.74     11.55 o 
  -4  -6   5       14.65       18.15      6.53 o 
  -3  -6   5      897.48      903.61     22.08 o 
  -2  -6   5      187.70      187.42     10.90 o 
  -1  -6   5      526.11      473.90     16.40 o 
   0  -6   5     1578.71     1581.83    128.25 o 
   1  -6   5      494.57      456.54     51.30 o 
   2  -6   5       82.14       90.32     34.16 o 
   3  -6   5      231.58      215.15     20.81 o 
   4  -6   5      164.38      166.58     19.14 o 
   5  -6   5       17.91       24.87     15.44 o 
 -10  -5   5       10.28        1.78      8.82 o 
  -9  -5   5       54.50       75.30     14.24 o 
  -8  -5   5        5.56        9.96      8.92 o 
  -7  -5   5      830.58      793.22     31.60 o 
  -6  -5   5       58.13       66.56      8.37 o 
  -5  -5   5      383.82      384.38     14.42 o 
  -4  -5   5        1.37        1.30      4.77 o 
  -3  -5   5        4.48       20.66      6.97 o 
  -2  -5   5     1070.87     1083.22     24.68 o 
  -1  -5   5     2021.34     2060.66     32.78 o 
   0  -5   5      707.68      708.72     26.72 o 
   1  -5   5      171.42      213.74     31.16 o 
   2  -5   5      240.74      217.01     18.63 o 
   3  -5   5       57.45       89.50     14.04 o 
   4  -5   5      494.80      510.19     28.28 o 
   5  -5   5       53.76       70.15     21.38 o 
   6  -5   5      251.96      274.91     35.39 o 
 -10  -4   5      138.94      141.81     19.22 o 
  -9  -4   5      200.45      203.32     19.02 o 
  -8  -4   5        2.18       23.07     19.21 o 
  -7  -4   5      754.18      677.45     47.82 o 
  -6  -4   5       29.79       45.39     16.52 o 
  -5  -4   5      723.94      744.76     17.52 o 
  -4  -4   5     1731.51     1735.01     34.38 o 
  -3  -4   5     1370.53     1439.69     25.82 o 
  -2  -4   5      451.38      477.60     13.18 o 
  -1  -4   5     1260.53     1308.27     22.72 o 
   0  -4   5      914.24      914.47     19.93 o 
   1  -4   5       53.51       55.71     12.25 o 
   2  -4   5     1106.22     1091.45     31.73 o 
   3  -4   5       30.01       52.63     15.16 o 
   4  -4   5      615.60      636.31     28.09 o 
   5  -4   5      132.17      131.02     16.62 o 
   6  -4   5      204.67      255.60     22.79 o 
   7  -4   5        3.16       -6.12     12.03 o 
 -10  -3   5       15.59        6.87     18.70 o 
  -9  -3   5      127.96      129.35     17.04 o 
  -8  -3   5        5.62        8.17      8.76 o 
  -7  -3   5       10.83       24.23     10.48 o 
  -6  -3   5       75.00       83.48     11.82 o 
  -5  -3   5     1740.01     1721.04     26.16 o 
  -4  -3   5     1640.67     1620.61     33.41 o 
  -3  -3   5     1307.92     1390.34     22.94 o 
  -2  -3   5      369.65      357.23     10.79 o 
  -1  -3   5      176.36      200.35      7.79 o 
   0  -3   5     2178.55     2138.09     26.79 o 
   1  -3   5      173.09      189.41      7.34 o 
   2  -3   5     1876.05     1798.05     91.64 o 
   3  -3   5        0.48        9.27      6.42 o 
   4  -3   5      563.14      523.49     22.07 o 
   5  -3   5       32.22       41.56     11.69 o 
   6  -3   5      310.67      324.77     26.74 o 
   7  -3   5      137.79      144.62     24.01 o 
 -10  -2   5        3.93       13.98     11.72 o 
  -9  -2   5       70.93       78.45     14.74 o 
  -8  -2   5      247.31      243.69     18.81 o 
  -7  -2   5      105.88      137.59     13.83 o 
  -6  -2   5      167.55      152.75     13.19 o 
  -5  -2   5     1644.63     1558.72     24.65 o 
  -4  -2   5      850.91      918.09     14.95 o 
  -3  -2   5      105.50      117.66      5.77 o 
  -2  -2   5      702.00      741.49     13.47 o 
  -1  -2   5      308.26      351.22     11.96 o 
   0  -2   5     1381.53     1259.32     17.29 o 
   1  -2   5      873.73      823.20     30.44 o 
   2  -2   5     2168.17     2107.89     39.47 o 
   3  -2   5      506.99      513.20     39.54 o 
   4  -2   5       26.63       34.99      8.22 o 
   5  -2   5       69.54       46.20      9.89 o 
   6  -2   5      614.37      670.25     28.03 o 
   7  -2   5        5.61       45.04     12.86 o 
   8  -2   5      186.24      185.14     21.82 o 
 -10  -1   5        0.00        3.90     10.39 o 
  -9  -1   5      204.49      198.24     19.40 o 
  -8  -1   5       62.16       70.42     13.90 o 
  -7  -1   5      281.22      234.31     17.38 o 
  -6  -1   5       72.31       60.52     10.24 o 
  -5  -1   5     1670.21     1685.26     36.79 o 
  -4  -1   5       69.30       75.87      3.95 o 
  -3  -1   5       54.29       49.50      9.43 o 
  -2  -1   5     2686.76     2888.07     29.85 o 
  -1  -1   5      331.14      342.60     10.35 o 
   0  -1   5     3426.46     3588.88     33.27 o 
   1  -1   5     2430.27     2609.64     23.34 o 
   2  -1   5     1797.74     1735.66     32.64 o 
   3  -1   5       57.77       56.06      8.55 o 
   4  -1   5     1848.86     1792.92     39.95 o 
   5  -1   5       12.00        5.61      7.27 o 
   6  -1   5      433.13      472.04     38.83 o 
   7  -1   5       15.54       46.05     12.34 o 
   8  -1   5      227.08      264.92     31.87 o 
   9  -1   5       34.28       39.35     15.21 o 
 -10   0   5        2.17       18.69     16.85 o 
  -9   0   5      168.01      176.15     19.06 o 
  -8   0   5      222.20      180.51     17.76 o 
  -7   0   5     1032.68      983.00     31.15 o 
  -6   0   5        7.30       29.75      9.01 o 
  -5   0   5      238.58      242.40     13.99 o 
  -4   0   5      842.77      888.34     22.75 o 
  -3   0   5     3086.98     3263.81     25.12 o 
  -2   0   5     1806.98     2017.70     27.47 o 
  -1   0   5     1214.47     1275.61     16.10 o 
   0   0   5     1753.00     1891.08     39.90 o 
   1   0   5       93.79      130.03      7.32 o 
   2   0   5     4435.14     4248.64     52.86 o 
   3   0   5       22.67       26.91      5.92 o 
   4   0   5     4639.65     4454.33     68.01 o 
   5   0   5        3.05       14.94     12.80 o 
   6   0   5      325.98      294.75     17.81 o 
   7   0   5       33.61       51.87     11.97 o 
   8   0   5      133.44      126.48     21.34 o 
   9   0   5      169.11      186.88     20.95 o 
 -10   1   5        8.37        1.54     10.06 o 
  -9   1   5      140.28      136.13     16.77 o 
  -8   1   5       14.80       29.96     11.22 o 
  -7   1   5       15.48       29.12     20.92 o 
  -6   1   5     1092.01     1064.35     30.42 o 
  -5   1   5       16.24       28.81      7.44 o 
  -4   1   5      399.98      384.21     15.72 o 
  -3   1   5     2166.82     1974.39     34.54 o 
  -2   1   5      751.97      827.66     12.95 o 
  -1   1   5        2.22       14.84      5.40 o 
   0   1   5     1637.18     1539.76     20.99 o 
   1   1   5     1096.54     1067.16     13.77 o 
   2   1   5     1484.63     1304.01     18.89 o 
   3   1   5      739.36      696.45      9.96 o 
   4   1   5     2253.17     2059.07     27.92 o 
   5   1   5        9.65       14.20      6.04 o 
   6   1   5      377.94      404.45     18.90 o 
   7   1   5       53.17      100.96     34.82 o 
   8   1   5      396.85      391.21     23.23 o 
   9   1   5        6.78       33.31     37.02 o 
  10   1   5      257.00      280.53     25.70 o 
  -9   2   5       56.53       64.86     15.71 o 
  -8   2   5        4.03        3.90      9.06 o 
  -7   2   5      290.94      281.74     19.04 o 
  -6   2   5     1334.41     1274.94     36.38 o 
  -5   2   5      398.13      403.77     27.77 o 
  -4   2   5      265.80      279.93     13.34 o 
  -3   2   5     1247.32     1180.97     26.12 o 
  -2   2   5     2308.82     2436.75     29.25 o 
  -1   2   5      424.45      432.10      8.22 o 
   0   2   5     6857.26     7043.89     54.60 o 
   1   2   5     1907.81     2071.44     22.90 o 
   2   2   5     2002.81     2094.72     31.54 o 
   3   2   5      100.11       92.30      4.68 o 
   4   2   5      191.41      157.99      6.19 o 
   5   2   5      460.60      529.38     11.43 o 
   6   2   5      288.66      309.61      9.61 o 
   7   2   5      254.48      338.36     16.82 o 
   8   2   5      162.94      173.33     16.64 o 
   9   2   5        8.90       54.44     13.43 o 
  10   2   5       56.03       56.70     15.64 o 
  -9   3   5        4.65       33.83     22.25 o 
  -8   3   5        5.61       -9.32     10.47 o 
  -7   3   5      330.63      316.77     20.91 o 
  -6   3   5      313.28      260.68     24.75 o 
  -5   3   5      177.86      150.36     13.61 o 
  -4   3   5      342.30      346.12     37.48 o 
  -3   3   5      106.14      118.25      8.54 o 
  -2   3   5      711.59      668.55     11.33 o 
  -1   3   5      138.86      137.33      5.83 o 
   0   3   5     8901.64     9408.21     71.52 o 
   1   3   5      378.20      455.39      9.95 o 
   2   3   5     1428.56     1509.46     19.87 o 
   3   3   5      266.67      249.02      7.46 o 
   4   3   5     3326.73     3278.72     36.37 o 
   5   3   5      102.73      127.70      6.73 o 
   6   3   5     1864.59     1827.03     28.21 o 
   7   3   5      143.87      168.43      8.76 o 
   8   3   5       51.75       47.12     13.99 o 
   9   3   5       49.95       50.21     12.52 o 
  10   3   5       34.96       50.96     13.97 o 
  -8   4   5       58.68       41.88     14.97 o 
  -7   4   5      229.07      234.60     20.65 o 
  -6   4   5       42.18       45.85     11.39 o 
  -5   4   5      123.71      131.28     13.11 o 
  -4   4   5      689.15      636.47     22.47 o 
  -3   4   5       42.51       49.97      8.51 o 
  -2   4   5      736.36      721.08     13.43 o 
  -1   4   5      759.79      765.18     13.33 o 
   0   4   5       61.83       53.60      4.47 o 
   1   4   5      240.54      230.86      7.39 o 
   2   4   5     1123.06     1038.06     16.11 o 
   3   4   5      356.64      358.79      9.39 o 
   4   4   5     1679.35     1603.16     22.74 o 
   5   4   5       28.63       36.86      7.84 o 
   6   4   5     1219.65     1102.81     21.00 o 
   7   4   5       45.37       63.23     11.05 o 
   8   4   5        3.78       15.33      7.21 o 
   9   4   5       90.26      105.12     10.10 o 
  10   4   5       91.48       99.78     21.82 o 
  -7   5   5        0.38       23.03     22.98 o 
  -6   5   5       48.49       65.30     25.80 o 
  -5   5   5      162.69      177.58     21.36 o 
  -4   5   5     1370.46     1265.10     34.70 o 
  -3   5   5      143.55      117.59      7.56 o 
  -2   5   5      178.70      185.36     11.54 o 
  -1   5   5      341.31      385.07     10.29 o 
   0   5   5      337.47      342.73      9.15 o 
   1   5   5        0.62        9.21      5.98 o 
   2   5   5     2781.11     2597.45     29.07 o 
   3   5   5      257.70      251.71     10.03 o 
   4   5   5     1113.47     1087.24     18.60 o 
   5   5   5      194.55      198.94      8.85 o 
   6   5   5     1064.63      978.55     27.39 o 
   7   5   5      404.16      433.84     14.35 o 
   8   5   5      393.18      362.28     14.15 o 
   9   5   5      107.20      128.48     10.39 o 
  10   5   5       74.70       68.57     11.04 o 
  11   5   5        1.07       -2.34     15.02 o 
  -7   6   5        0.37       27.62     27.43 o 
  -6   6   5       42.87       54.91     16.16 o 
  -5   6   5      213.79      214.56     17.97 o 
  -4   6   5      690.50      695.51     27.16 o 
  -3   6   5       22.16       23.22      5.00 o 
  -2   6   5      242.34      245.45      9.85 o 
  -1   6   5       10.56       12.57      4.38 o 
   0   6   5      813.57      848.73     21.76 o 
   1   6   5       97.92       96.24      5.56 o 
   2   6   5     2877.53     2648.91     28.75 o 
   3   6   5      475.95      460.78     17.36 o 
   4   6   5        1.06       18.06     12.02 o 
   5   6   5       97.96       98.62     14.15 o 
   6   6   5      404.25      384.43     12.18 o 
   7   6   5      289.71      303.08     21.29 o 
   8   6   5      644.22      579.27     22.29 o 
   9   6   5      164.22      181.98     17.77 o 
  10   6   5       26.72       31.37     12.65 o 
  -6   7   5       21.87       58.63     16.21 o 
  -5   7   5       61.02      115.21     20.47 o 
  -4   7   5      263.14      254.56     17.99 o 
  -3   7   5       22.22       51.18      7.70 o 
  -2   7   5      535.36      526.33     15.88 o 
  -1   7   5      177.21      168.18      9.15 o 
   0   7   5      704.07      706.54     15.81 o 
   1   7   5      277.09      278.58      8.79 o 
   2   7   5     1476.77     1472.16     36.50 o 
   3   7   5      428.29      447.82     20.04 o 
   4   7   5       79.88       75.89     35.21 o 
   5   7   5      382.14      398.18     20.51 o 
   6   7   5      241.44      245.47     17.63 o 
   7   7   5        4.07        6.45      8.52 o 
   8   7   5      179.08      187.01     21.45 o 
   9   7   5       46.42       71.26     15.10 o 
  10   7   5       28.32       49.20     39.99 o 
  -5   8   5       51.09       62.70     15.49 o 
  -4   8   5       35.42       44.15     20.97 o 
  -3   8   5        1.15       -0.62      4.94 o 
  -2   8   5      801.71      769.36     21.07 o 
  -1   8   5       33.49       39.03      8.33 o 
   0   8   5       70.23       68.71     12.04 o 
   1   8   5        3.22       15.58     17.76 o 
   2   8   5      300.16      283.97     18.08 o 
   3   8   5      462.09      476.14     23.05 o 
   4   8   5      866.69      808.19     30.14 o 
   5   8   5      291.81      310.60     20.45 o 
   6   8   5      117.87      163.01     15.78 o 
   7   8   5        2.64       47.21     42.99 o 
   8   8   5       52.88       71.08     18.80 o 
   9   8   5      176.53      202.21     21.00 o 
  10   8   5        2.83       25.25     14.26 o 
  -3   9   5      165.97      215.42     30.26 o 
  -2   9   5      287.82      253.76     20.23 o 
  -1   9   5        1.97       22.51     26.95 o 
   0   9   5       60.67       93.17     14.52 o 
   1   9   5        9.61       11.53     12.93 o 
   2   9   5      314.45      369.00     22.23 o 
   3   9   5        0.13      -16.57     16.57 o 
   4   9   5     1215.46     1197.13     43.89 o 
   5   9   5       89.05       86.59     15.19 o 
   6   9   5       89.35       81.03     15.85 o 
   7   9   5       98.08      113.82     17.69 o 
   8   9   5      149.09      167.92     23.99 o 
   9   9   5      201.66      219.30     24.04 o 
  -2  10   5      103.26      117.94     26.97 o 
  -1  10   5       21.08       25.82     12.56 o 
   0  10   5       78.01       95.12     16.31 o 
   1  10   5      119.09      121.33     16.00 o 
   2  10   5       70.22       76.87     15.71 o 
   3  10   5       65.95       69.50     15.12 o 
   4  10   5       71.59       79.87     15.80 o 
   5  10   5      177.65      193.68     23.24 o 
   6  10   5       13.99        9.47     11.98 o 
   7  10   5       96.65      121.05     28.52 o 
   8  10   5      115.13      121.52     21.84 o 
   9  10   5       19.62       27.16     16.76 o 
   1  11   5        2.16       31.19     14.82 o 
   2  11   5       55.11       70.86     17.97 o 
   3  11   5        3.70       15.21     22.55 o 
   4  11   5      189.44      142.71     25.57 o 
   5  11   5       85.52       98.52     19.13 o 
   6  11   5       45.11       35.83     42.56 o 
   7  11   5       91.84      154.61     20.84 o 
  -4  -9   6       98.01      106.59     27.47 o 
  -3  -9   6       74.76       79.71     22.25 o 
  -7  -8   6      217.00      152.20     19.91 o 
  -6  -8   6       94.62      119.98     19.13 o 
  -5  -8   6        4.73        7.65     10.89 o 
  -4  -8   6      209.63      213.71     20.40 o 
  -3  -8   6      386.64      398.34     36.86 o 
  -2  -8   6      198.06      183.40     23.35 o 
  -1  -8   6      109.36       85.15     15.93 o 
   0  -8   6      260.47      238.22     38.94 o 
   1  -8   6       22.93       62.68     24.63 o 
  -8  -7   6        0.95      -13.64     18.91 o 
  -7  -7   6       25.58       40.62     22.07 o 
  -6  -7   6      696.00      656.71     22.16 o 
  -5  -7   6      109.48      112.25     11.62 o 
  -4  -7   6      331.31      318.17     27.70 o 
  -3  -7   6      124.89      148.48     12.10 o 
  -2  -7   6      118.57      110.84     10.49 o 
  -1  -7   6       27.68       21.15     18.38 o 
   0  -7   6      562.09      568.99     29.27 o 
   1  -7   6       51.38       89.44     32.94 o 
   2  -7   6      264.07      289.47     52.17 o 
  -9  -6   6       10.18       51.56     24.86 o 
  -8  -6   6       68.01       49.47     13.09 o 
  -7  -6   6      294.53      278.36     14.90 o 
  -6  -6   6      508.03      496.52     18.72 o 
  -5  -6   6      734.23      702.83     22.28 o 
  -4  -6   6      730.08      745.24     29.43 o 
  -3  -6   6        4.66        4.27      5.83 o 
  -2  -6   6      557.01      531.48     31.54 o 
  -1  -6   6       42.78       45.67      8.07 o 
   0  -6   6     1552.54     1426.87     43.73 o 
   1  -6   6       15.01       42.36     20.67 o 
   2  -6   6      280.83      303.74     24.06 o 
   3  -6   6       46.52       72.45     16.30 o 
   4  -6   6       35.45       17.41     14.19 o 
 -10  -5   6       76.69       90.56     16.82 o 
  -9  -5   6        0.56       -2.11     11.88 o 
  -8  -5   6      148.15      146.66     16.46 o 
  -7  -5   6      141.69      171.39     14.72 o 
  -6  -5   6        1.29        0.99      5.16 o 
  -5  -5   6      230.64      210.93     12.30 o 
  -4  -5   6      849.56      874.75     22.38 o 
  -3  -5   6      136.16      132.39     11.93 o 
  -2  -5   6     1019.52     1060.42     24.09 o 
  -1  -5   6      224.81      231.88     10.53 o 
   0  -5   6      694.67      733.89     27.65 o 
   1  -5   6      158.72      146.20     17.06 o 
   2  -5   6      567.30      558.97     28.39 o 
   3  -5   6      100.87       93.47     16.15 o 
   4  -5   6      464.06      446.80     35.28 o 
   5  -5   6        0.03      -12.08     12.08 o 
 -10  -4   6      171.77      154.84     21.22 o 
  -9  -4   6      205.83      187.45     19.64 o 
  -8  -4   6      171.37      169.48     17.75 o 
  -7  -4   6       31.43       49.77     11.21 o 
  -6  -4   6        0.42       10.85      7.71 o 
  -5  -4   6      145.94      159.13     14.73 o 
  -4  -4   6     1413.62     1388.31     39.54 o 
  -3  -4   6       94.20      106.41      8.40 o 
  -2  -4   6      665.67      641.37     16.93 o 
  -1  -4   6      111.46      132.46      9.92 o 
   0  -4   6       92.45       97.43     10.02 o 
   1  -4   6        1.09        5.76     11.26 o 
   2  -4   6      957.85     1001.58     32.56 o 
   3  -4   6       38.68       39.90     10.32 o 
   4  -4   6      409.89      434.36     23.95 o 
   5  -4   6       16.51       30.09     12.12 o 
   6  -4   6      127.35      135.10     54.74 o 
 -10  -3   6       10.20       39.61     29.49 o 
  -9  -3   6      216.03      207.52     28.20 o 
  -8  -3   6      127.37      141.01     16.23 o 
  -7  -3   6        2.30       14.01     14.97 o 
  -6  -3   6      615.88      572.48     25.51 o 
  -5  -3   6      248.01      271.93     17.82 o 
  -4  -3   6     1791.68     1827.08     29.16 o 
  -3  -3   6      713.38      752.20     17.68 o 
  -2  -3   6     1323.75     1299.41     23.13 o 
  -1  -3   6        1.86       -0.11      3.14 o 
   0  -3   6     1474.61     1425.51     21.85 o 
   1  -3   6       14.84       16.83      9.34 o 
   2  -3   6     2173.89     2185.67     92.63 o 
   3  -3   6      105.64      120.66     30.45 o 
   4  -3   6      637.10      659.94     58.31 o 
   5  -3   6       69.59       83.98     15.15 o 
   6  -3   6       93.53      156.58     44.30 o 
   7  -3   6      109.23      136.33     23.58 o 
 -10  -2   6        9.00        4.74     10.17 o 
  -9  -2   6       46.32       84.83     20.26 o 
  -8  -2   6      208.01      243.16     66.92 o 
  -7  -2   6       36.29       66.88     11.93 o 
  -6  -2   6      938.79      855.72     29.29 o 
  -5  -2   6      160.41      158.13      6.93 o 
  -4  -2   6      564.67      550.59     12.49 o 
  -3  -2   6      145.57      171.40      9.22 o 
  -2  -2   6     2251.50     2159.80     29.78 o 
  -1  -2   6       30.73       27.03      4.59 o 
   0  -2   6     2449.82     2261.92     27.99 o 
   1  -2   6        5.76       23.03     12.89 o 
   2  -2   6     1270.68     1291.58     31.15 o 
   3  -2   6        0.31        6.52      6.34 o 
   4  -2   6       61.47       59.64     11.27 o 
   5  -2   6      899.15      947.52     85.05 o 
   6  -2   6      273.21      306.66     22.16 o 
   7  -2   6       16.68       27.00     28.48 o 
   8  -2   6      113.92      124.12     20.64 o 
 -10  -1   6        3.36       17.18     13.46 o 
  -9  -1   6       40.49       66.97     15.37 o 
  -8  -1   6      210.51      229.91     18.13 o 
  -7  -1   6      228.01      200.32     21.24 o 
  -6  -1   6      566.69      522.33     23.97 o 
  -5  -1   6        1.31        2.10      6.20 o 
  -4  -1   6      130.60      127.58     11.44 o 
  -3  -1   6       26.83       32.92      3.74 o 
  -2  -1   6     5033.45     4958.45     49.03 o 
  -1  -1   6       10.44        8.06      7.27 o 
   0  -1   6     4604.43     4468.66     43.28 o 
   1  -1   6      210.48      225.47      8.40 o 
   2  -1   6      160.77      175.06     22.09 o 
   3  -1   6      135.06      138.90     12.33 o 
   4  -1   6     1771.30     1883.18     44.24 o 
   5  -1   6      171.45      189.41     14.71 o 
   6  -1   6      178.04      183.52     24.45 o 
   7  -1   6       19.53       19.21     11.42 o 
   8  -1   6       33.25       24.26     13.63 o 
 -10   0   6       25.93       29.53     17.03 o 
  -9   0   6      123.96      106.89     14.86 o 
  -8   0   6      102.30       86.73     18.96 o 
  -7   0   6      703.54      736.31     41.16 o 
  -6   0   6      211.56      228.49     14.70 o 
  -5   0   6      101.31      114.89     11.19 o 
  -4   0   6      656.51      659.46     24.08 o 
  -3   0   6      317.82      312.33      6.86 o 
  -2   0   6     3541.56     3532.62     35.51 o 
  -1   0   6       84.83      115.10      8.82 o 
   0   0   6     2765.98     2877.98     31.22 o 
   1   0   6     1326.43     1264.38     16.88 o 
   2   0   6     1004.81     1013.20     24.17 o 
   3   0   6       48.51       76.82      9.60 o 
   4   0   6     2054.23     2103.92     48.90 o 
   5   0   6      204.22      192.39     14.80 o 
   6   0   6      417.33      417.19     21.37 o 
   7   0   6      238.03      265.67     20.32 o 
   8   0   6        8.47       48.17     24.95 o 
   9   0   6      114.95      113.40     26.28 o 
  -9   1   6        5.60       45.72     26.99 o 
  -8   1   6        6.33        8.18     16.14 o 
  -7   1   6        7.05       24.14     18.11 o 
  -6   1   6      700.36      740.45     31.71 o 
  -5   1   6       11.26        9.41      6.88 o 
  -4   1   6      592.63      631.65     21.65 o 
  -3   1   6      305.01      339.30     15.25 o 
  -2   1   6      523.43      488.80      8.94 o 
  -1   1   6      617.98      714.65     25.42 o 
   0   1   6     3652.03     3669.35     59.72 o 
   1   1   6      300.07      279.06      7.32 o 
   2   1   6     2795.15     2828.74     90.69 o 
   3   1   6       12.72       13.80      3.82 o 
   4   1   6     1477.12     1471.65     33.91 o 
   5   1   6       47.00       62.27     12.00 o 
   6   1   6      599.94      614.92     25.64 o 
   7   1   6      564.85      566.16     24.48 o 
   8   1   6       77.93      101.03     15.56 o 
   9   1   6       77.22       81.14     17.27 o 
  -9   2   6        0.67        5.36     10.92 o 
  -8   2   6       34.10       70.56     15.36 o 
  -7   2   6        0.49       -6.88      9.27 o 
  -6   2   6      729.78      701.65     28.08 o 
  -5   2   6       63.58       92.56     32.26 o 
  -4   2   6      891.25      900.13     26.85 o 
  -3   2   6      516.97      477.38     17.69 o 
  -2   2   6      133.85      105.04      4.07 o 
  -1   2   6        6.75        9.70      3.30 o 
   0   2   6     2201.54     1988.13     24.45 o 
   1   2   6       67.83       80.19      5.07 o 
   2   2   6     2475.65     2411.74     27.89 o 
   3   2   6        7.88       15.92      4.63 o 
   4   2   6       11.32       30.71      6.06 o 
   5   2   6      138.95      139.30     11.75 o 
   6   2   6      494.44      513.52     21.87 o 
   7   2   6      609.74      583.66     25.05 o 
   8   2   6      364.29      334.98     27.54 o 
   9   2   6        2.12        6.62     10.44 o 
  10   2   6       16.48       23.85     14.47 o 
  -8   3   6       70.19      112.01     17.54 o 
  -7   3   6       95.25       85.54     13.74 o 
  -6   3   6       84.84       81.47     14.56 o 
  -5   3   6      519.23      521.05     23.07 o 
  -4   3   6     1644.51     1702.27     39.24 o 
  -3   3   6      231.59      231.23     23.08 o 
  -2   3   6     1271.30     1329.65     21.24 o 
  -1   3   6      344.38      420.92     11.37 o 
   0   3   6     9064.19     9334.90     76.47 o 
   1   3   6      634.19      625.06     27.66 o 
   2   3   6     3297.09     3191.74     36.00 o 
   3   3   6     2295.28     2378.77     29.67 o 
   4   3   6      662.27      754.10     14.62 o 
   5   3   6      287.87      268.20      9.27 o 
   6   3   6      711.63      674.54     15.85 o 
   7   3   6      289.79      281.14     10.67 o 
   8   3   6        0.87       -0.69     10.53 o 
   9   3   6      182.49      209.72     27.36 o 
  10   3   6        1.33       -4.06     10.75 o 
  -8   4   6      143.78      134.51     20.99 o 
  -7   4   6       10.24       -3.16      8.25 o 
  -6   4   6        0.27       -5.33      8.73 o 
  -5   4   6      110.63       78.25     12.79 o 
  -4   4   6      758.82      755.27     53.34 o 
  -3   4   6      568.93      568.20     11.95 o 
  -2   4   6     1593.37     1448.66     35.53 o 
  -1   4   6       23.12       25.22      4.11 o 
   0   4   6      188.44      161.00      7.02 o 
   1   4   6      881.94      884.93     16.30 o 
   2   4   6     3830.93     3848.28     59.11 o 
   3   4   6     1846.15     1804.42     33.44 o 
   4   4   6      392.71      420.96     11.84 o 
   5   4   6       74.99       72.00      6.30 o 
   6   4   6      519.64      511.88     14.33 o 
   7   4   6       87.98       85.57     13.18 o 
   8   4   6       10.53       -1.85      4.15 o 
   9   4   6      394.15      362.20     22.65 o 
  10   4   6        1.93       12.00     17.54 o 
  -7   5   6       15.77       28.14     22.02 o 
  -6   5   6       76.19       98.48     15.84 o 
  -5   5   6       61.70       76.44     12.97 o 
  -4   5   6      988.61      940.00     29.33 o 
  -3   5   6       65.76       65.47      8.78 o 
  -2   5   6      698.14      648.11     18.67 o 
  -1   5   6      137.18      115.27      7.47 o 
   0   5   6      507.76      451.34     11.27 o 
   1   5   6      214.36      205.15     10.30 o 
   2   5   6     3413.90     3371.16     80.01 o 
   3   5   6     1783.18     1725.56     25.86 o 
   4   5   6      604.62      562.66     13.90 o 
   5   5   6      158.00      171.38     10.94 o 
   6   5   6       12.55       25.67     10.46 o 
   7   5   6      225.24      228.67     11.36 o 
   8   5   6       69.57       69.45      8.58 o 
   9   5   6      336.38      327.23     15.70 o 
  -6   6   6       54.39       81.55     21.52 o 
  -5   6   6        2.59      -16.30     16.30 o 
  -4   6   6      170.10      167.10     14.49 o 
  -3   6   6       62.29       70.51     16.09 o 
  -2   6   6      309.11      293.54     12.22 o 
  -1   6   6      235.68      202.17      8.84 o 
   0   6   6      224.75      217.61      9.35 o 
   1   6   6       35.40       45.31      8.14 o 
   2   6   6     2175.88     2129.44     28.15 o 
   3   6   6       72.64       70.80      7.66 o 
   4   6   6      972.01      978.15     18.80 o 
   5   6   6      491.65      483.42     16.55 o 
   6   6   6       69.90       73.25      7.21 o 
   7   6   6      662.73      595.84     17.14 o 
   8   6   6     1057.31     1026.37     34.52 o 
   9   6   6      282.50      305.94     34.52 o 
  10   6   6        3.22        4.81     16.53 o 
  -5   7   6       21.38       25.35     20.79 o 
  -4   7   6       63.51       59.78     18.50 o 
  -3   7   6        0.21       12.07      9.91 o 
  -2   7   6      629.88      624.00     17.91 o 
  -1   7   6      893.83      834.33     19.01 o 
   0   7   6      514.68      478.32     26.71 o 
   1   7   6       21.71       23.82      5.29 o 
   2   7   6      181.45      178.74     14.01 o 
   3   7   6        5.95       18.45      9.06 o 
   4   7   6      125.09      116.51     13.44 o 
   5   7   6     1247.95     1185.51     36.42 o 
   6   7   6       55.71       83.31     13.11 o 
   7   7   6       25.12       33.82     11.70 o 
   8   7   6        1.25      -10.84     10.84 o 
   9   7   6       57.86       68.02     14.92 o 
  10   7   6        4.91       -2.92      9.57 o 
  -4   8   6        0.82        2.72      8.75 o 
  -3   8   6       24.98       41.94     10.67 o 
  -2   8   6      946.04      917.75     54.12 o 
  -1   8   6       63.62       69.88      8.60 o 
   0   8   6      212.83      237.43     21.61 o 
   1   8   6      624.62      612.99     24.12 o 
   2   8   6       39.05       60.21     10.42 o 
   3   8   6      360.61      342.21     20.36 o 
   4   8   6     1082.05     1056.18     34.96 o 
   5   8   6      570.73      566.40     38.78 o 
   6   8   6       20.85       34.18     18.04 o 
   7   8   6       89.46       84.74     13.63 o 
   8   8   6        9.24       59.12     14.47 o 
   9   8   6       42.79       61.84     14.48 o 
  10   8   6        0.06      -10.50     13.42 o 
  -3   9   6       67.07       53.80     18.09 o 
  -2   9   6      132.53      135.01     19.53 o 
  -1   9   6        7.32       12.63     10.16 o 
   0   9   6      344.44      285.15     20.36 o 
   1   9   6      470.49      483.52     41.57 o 
   2   9   6       56.60       81.49     14.24 o 
   3   9   6      213.88      202.29     18.54 o 
   4   9   6      483.33      533.82     27.38 o 
   5   9   6      241.77      251.00     31.09 o 
   6   9   6       14.89       59.66     14.36 o 
   7   9   6      255.50      278.33     23.61 o 
   8   9   6        7.04        3.95     10.39 o 
   9   9   6       98.91      100.21     17.74 o 
  -1  10   6        7.23        1.14     12.41 o 
   0  10   6      170.62      158.47     19.07 o 
   1  10   6      281.01      295.33     23.26 o 
   2  10   6       90.07      117.08     17.63 o 
   3  10   6       67.86      124.01     17.66 o 
   4  10   6       49.51       74.41     16.07 o 
   5  10   6      164.64      171.12     20.35 o 
   6  10   6       10.35       11.65     12.40 o 
   7  10   6      490.13      456.99     30.24 o 
   8  10   6        9.72        0.30     10.21 o 
   1  11   6       75.45       91.31     25.32 o 
   2  11   6       68.17       95.02     19.04 o 
   3  11   6       24.39       55.30     16.58 o 
   4  11   6       21.56        7.99     12.21 o 
   5  11   6      141.72      142.26     21.81 o 
   6  11   6       55.32       73.45     18.66 o 
   7  11   6      150.16      171.10     24.10 o 
  -6  -8   7       69.39       76.36     48.65 o 
  -5  -8   7        0.22       -8.16     10.66 o 
  -3  -8   7        4.08       15.25     18.86 o 
  -2  -8   7      162.43      171.70     31.87 o 
  -1  -8   7       15.67        1.33     15.20 o 
  -7  -7   7       53.64       19.18     20.28 o 
  -6  -7   7      290.47      268.07     22.56 o 
  -5  -7   7       96.94      107.09     14.51 o 
  -4  -7   7      488.88      485.74     21.92 o 
  -3  -7   7        2.14        8.84      9.85 o 
  -2  -7   7       22.40       64.13     28.43 o 
  -1  -7   7        5.99        8.48     10.74 o 
   0  -7   7      322.13      331.08     26.03 o 
   1  -7   7       17.22       25.60     14.57 o 
  -8  -6   7      311.10      230.16     26.26 o 
  -7  -6   7        0.14       -6.74      8.96 o 
  -6  -6   7      329.35      319.58     16.57 o 
  -5  -6   7      199.63      202.38     17.41 o 
  -4  -6   7      559.78      552.58     19.54 o 
  -3  -6   7      188.20      193.76     19.34 o 
  -2  -6   7      447.62      416.83     16.62 o 
  -1  -6   7      216.74      214.74     19.45 o 
   0  -6   7      447.17      441.09     25.28 o 
   1  -6   7        0.09       41.93     26.44 o 
   2  -6   7      151.14      122.95     21.52 o 
   3  -6   7      185.88      195.36     23.67 o 
  -9  -5   7       24.93       46.56     15.46 o 
  -8  -5   7      422.43      407.97     28.50 o 
  -7  -5   7       87.95       95.07     15.37 o 
  -6  -5   7       38.71       45.21      8.82 o 
  -5  -5   7       12.19        1.07      5.65 o 
  -4  -5   7     1099.99     1113.74     27.33 o 
  -3  -5   7       14.86       24.93      8.83 o 
  -2  -5   7     2103.77     2044.36     38.65 o 
  -1  -5   7      246.08      224.21     11.22 o 
   0  -5   7      925.59      861.32     32.88 o 
   1  -5   7       58.54       57.02     14.81 o 
   2  -5   7      338.72      308.75     28.18 o 
   3  -5   7      464.50      432.68     27.93 o 
   4  -5   7      139.27      130.64     18.64 o 
  -9  -4   7      119.74      139.01     32.49 o 
  -8  -4   7      112.80      147.75     17.72 o 
  -7  -4   7        7.37       37.09     18.45 o 
  -6  -4   7      157.60      121.18     12.36 o 
  -5  -4   7       65.02       62.70      7.78 o 
  -4  -4   7      101.83       97.54      9.41 o 
  -3  -4   7       14.89       17.54      8.04 o 
  -2  -4   7     1370.78     1474.74     28.90 o 
  -1  -4   7       27.22       39.43      7.07 o 
   0  -4   7       27.85       76.73     28.62 o 
   1  -4   7      672.63      651.16     27.35 o 
   2  -4   7      534.26      551.43     25.03 o 
   3  -4   7      179.26      176.59     18.26 o 
   4  -4   7      402.37      450.91     43.02 o 
   5  -4   7       67.22       78.93     25.04 o 
  -9  -3   7       91.15      125.15     29.05 o 
  -8  -3   7      140.60      120.22     32.74 o 
  -7  -3   7        0.70       31.09     28.36 o 
  -6  -3   7     1115.38     1034.80     34.33 o 
  -5  -3   7      188.11      162.76      8.87 o 
  -4  -3   7      979.85      966.45     28.70 o 
  -3  -3   7      338.48      342.18     12.86 o 
  -2  -3   7      441.35      463.75     14.09 o 
  -1  -3   7      535.33      549.76     16.69 o 
   0  -3   7      713.21      707.83     24.34 o 
   1  -3   7      871.36      824.88     27.10 o 
   2  -3   7      573.23      645.66     26.07 o 
   3  -3   7      149.03      147.39     15.28 o 
   4  -3   7      323.62      289.06     42.49 o 
   5  -3   7      260.03      257.12     20.49 o 
   6  -3   7        0.46       23.60     27.40 o 
 -10  -2   7        1.78      -11.15     13.27 o 
  -9  -2   7       12.49       -4.86     12.73 o 
  -8  -2   7       98.87      108.05     16.71 o 
  -7  -2   7        2.85        0.95      7.41 o 
  -6  -2   7     1230.95     1198.79     36.95 o 
  -5  -2   7       61.01       78.64     12.13 o 
  -4  -2   7      168.28      143.13      9.01 o 
  -3  -2   7       31.75       45.08     11.27 o 
  -2  -2   7      430.32      484.89     12.96 o 
  -1  -2   7      648.47      647.99     25.30 o 
   0  -2   7     1267.63     1251.13     21.27 o 
   1  -2   7      324.70      344.83     15.57 o 
   2  -2   7       92.77      108.24     12.50 o 
   3  -2   7      112.38       87.83     12.51 o 
   4  -2   7      206.49      189.02     15.47 o 
   5  -2   7      802.70      788.45     54.10 o 
   6  -2   7      161.45      153.13     19.57 o 
   7  -2   7      274.97      291.37     25.75 o 
  -9  -1   7       16.25       19.88     11.89 o 
  -8  -1   7      252.95      253.14     32.21 o 
  -7  -1   7       46.37       42.43     17.24 o 
  -6  -1   7      621.42      609.05     25.62 o 
  -5  -1   7      181.27      197.91     14.83 o 
  -4  -1   7      518.95      543.43     21.64 o 
  -3  -1   7      917.38      957.81     17.39 o 
  -2  -1   7     1987.04     2006.33     28.83 o 
  -1  -1   7      297.32      314.99      9.63 o 
   0  -1   7     1300.97     1329.45     22.66 o 
   1  -1   7     1151.79     1096.47     24.79 o 
   2  -1   7       39.62       54.03     14.67 o 
   3  -1   7      577.60      561.19     22.62 o 
   4  -1   7       12.22       34.88     20.12 o 
   5  -1   7      255.61      242.99     33.61 o 
   6  -1   7       96.96      109.51     16.25 o 
   7  -1   7       29.01       39.07     18.47 o 
   8  -1   7       29.59       74.46     20.51 o 
  -9   0   7       19.26       51.48     15.74 o 
  -8   0   7       21.78       43.97     14.22 o 
  -7   0   7       58.11       63.95     11.67 o 
  -6   0   7      197.76      205.15     24.59 o 
  -5   0   7       28.82       67.40     23.08 o 
  -4   0   7     1178.74     1205.83     32.93 o 
  -3   0   7      638.42      658.28     12.57 o 
  -2   0   7     1388.89     1342.62     20.33 o 
  -1   0   7        2.57       21.31      6.09 o 
   0   0   7     1594.83     1610.98     38.13 o 
   1   0   7     2743.60     2603.81     30.81 o 
   2   0   7      507.06      555.61     21.13 o 
   3   0   7     3280.87     3100.70     58.44 o 
   4   0   7      372.06      362.78     19.18 o 
   5   0   7      242.04      288.36     29.51 o 
   6   0   7       94.44       86.25     14.50 o 
   7   0   7      408.03      456.41     27.23 o 
   8   0   7       50.00       59.58     13.77 o 
  -9   1   7        7.15       22.49     29.65 o 
  -8   1   7       44.53       82.76     21.45 o 
  -7   1   7        0.02       27.31     11.86 o 
  -6   1   7      127.10      126.67     14.82 o 
  -5   1   7        5.60        9.60      8.21 o 
  -4   1   7     3001.06     3101.05     58.14 o 
  -3   1   7      240.06      293.64     15.96 o 
  -2   1   7       49.89       46.76      9.06 o 
  -1   1   7      121.25      152.29     12.35 o 
   0   1   7      270.33      244.19      8.43 o 
   1   1   7     1497.63     1439.03     30.73 o 
   2   1   7     1168.87     1113.13     23.36 o 
   3   1   7     2158.32     2048.87     43.35 o 
   4   1   7        1.54        6.87     10.99 o 
   5   1   7      195.78      195.86     17.44 o 
   6   1   7       33.84       52.81     35.46 o 
   7   1   7      598.07      703.46     31.06 o 
   8   1   7        1.86       12.94     11.38 o 
   9   1   7      154.79      133.03     20.97 o 
  -9   2   7       19.24       42.98     15.77 o 
  -8   2   7       23.38       37.29     28.09 o 
  -7   2   7      318.99      348.77     21.87 o 
  -6   2   7      150.52      138.41     13.26 o 
  -5   2   7       25.65       31.84      9.15 o 
  -4   2   7      886.24      774.82     25.99 o 
  -3   2   7     1021.01     1078.91     47.18 o 
  -2   2   7        6.84        1.76      2.74 o 
  -1   2   7      939.88      839.46     15.06 o 
   0   2   7       62.97       67.95      5.79 o 
   1   2   7       21.30       13.49      3.76 o 
   2   2   7      829.40      794.14     14.83 o 
   3   2   7      922.74      852.25     16.43 o 
   4   2   7      304.32      294.09      8.57 o 
   5   2   7      724.62      717.89     31.91 o 
   6   2   7       74.77       78.54     18.09 o 
   7   2   7      479.99      519.60     26.52 o 
   8   2   7      153.19      141.33     17.89 o 
   9   2   7       31.87       29.98     22.96 o 
  -8   3   7      199.27      182.47     21.97 o 
  -7   3   7       15.69       10.13     10.94 o 
  -6   3   7       36.26       39.01     11.12 o 
  -5   3   7        4.56       12.61      9.11 o 
  -4   3   7      362.12      336.95     18.29 o 
  -3   3   7      863.49      877.63     28.02 o 
  -2   3   7      803.39      735.65     17.53 o 
  -1   3   7     1235.53     1262.33     27.36 o 
   0   3   7      256.08      275.19     11.81 o 
   1   3   7      178.53      230.57      8.75 o 
   2   3   7       68.29       77.37      6.34 o 
   3   3   7     1159.65     1068.67     23.77 o 
   4   3   7       40.31       55.69      5.26 o 
   5   3   7      645.59      570.28     16.17 o 
   6   3   7       45.77       40.37      5.99 o 
   7   3   7       65.39       55.20     13.53 o 
   8   3   7        4.24       -3.74      8.64 o 
   9   3   7      240.23      262.73     23.37 o 
  10   3   7       35.87       43.05     44.44 o 
  -8   4   7      127.17      146.70     21.89 o 
  -7   4   7        9.40      -10.18     11.66 o 
  -6   4   7        0.77       22.74     22.02 o 
  -5   4   7      125.19      131.81     15.05 o 
  -4   4   7       49.95       58.81     21.70 o 
  -3   4   7      279.54      251.94     16.03 o 
  -2   4   7     1128.93     1095.41     28.06 o 
  -1   4   7      689.23      774.25     15.70 o 
   0   4   7        0.87        2.97      3.76 o 
   1   4   7      310.38      356.40     11.08 o 
   2   4   7      343.09      386.11     11.90 o 
   3   4   7     1357.92     1217.68     22.48 o 
   4   4   7      293.47      266.46     12.08 o 
   5   4   7      631.09      552.65     18.62 o 
   6   4   7        1.38       16.51      5.79 o 
   7   4   7       32.63       34.81      6.49 o 
   8   4   7        1.40        2.59      8.09 o 
   9   4   7      356.59      406.15     34.29 o 
  10   4   7       11.58        6.08     11.51 o 
  -7   5   7       17.18       22.81     15.68 o 
  -6   5   7      167.82      195.74     20.12 o 
  -5   5   7      220.06      201.42     16.95 o 
  -4   5   7      130.68      132.77     29.51 o 
  -3   5   7       16.68        8.07      7.16 o 
  -2   5   7      521.40      444.40     24.78 o 
  -1   5   7     1161.85     1187.70     23.94 o 
   0   5   7      145.23      143.78     13.56 o 
   1   5   7     1287.39     1299.30     22.67 o 
   2   5   7        1.61        5.97      6.67 o 
   3   5   7      574.55      500.63     13.53 o 
   4   5   7       12.32       27.25      8.36 o 
   5   5   7      431.63      370.13     12.69 o 
   6   5   7      572.84      589.99     16.90 o 
   7   5   7       23.33       37.83      7.51 o 
   8   5   7        0.11        2.25      5.34 o 
   9   5   7       68.53       81.50     14.75 o 
  10   5   7       11.83       -6.68     16.80 o 
  -6   6   7      124.30      119.48     18.83 o 
  -5   6   7       28.96       65.91     14.34 o 
  -4   6   7       52.75       52.25     12.12 o 
  -3   6   7      108.36      120.37     12.79 o 
  -2   6   7      497.46      473.30     18.14 o 
  -1   6   7      656.02      665.98     17.13 o 
   0   6   7      573.26      543.10     14.71 o 
   1   6   7      735.25      722.51     16.12 o 
   2   6   7      305.10      286.19      9.89 o 
   3   6   7      189.04      178.10     14.52 o 
   4   6   7      248.22      229.72     10.99 o 
   5   6   7     1959.64     1843.24     36.99 o 
   6   6   7      249.73      265.08     12.19 o 
   7   6   7      988.99      882.65     22.28 o 
   8   6   7       12.72       -7.56      8.03 o 
   9   6   7       16.16       16.52     10.64 o 
  10   6   7       18.52       69.23     24.82 o 
  -5   7   7       82.63       77.18     16.37 o 
  -4   7   7       31.59       50.74     13.37 o 
  -3   7   7       37.42       41.12     11.37 o 
  -2   7   7       29.06       27.59      6.62 o 
  -1   7   7      218.63      200.90     10.04 o 
   0   7   7      214.93      198.87      9.72 o 
   1   7   7       61.43       64.16      8.68 o 
   2   7   7       59.10       50.45      7.04 o 
   3   7   7      110.33       97.21     12.36 o 
   4   7   7       34.65       42.47     14.17 o 
   5   7   7      800.84      776.79     27.61 o 
   6   7   7      201.44      165.71     16.14 o 
   7   7   7      161.04      140.04     17.26 o 
   8   7   7       36.12       71.85     17.63 o 
   9   7   7      163.37      180.09     19.37 o 
  10   7   7        0.74       51.83     24.68 o 
  -4   8   7        0.85       -0.16     19.12 o 
  -3   8   7      312.36      304.75     20.20 o 
  -2   8   7       73.20       82.64     13.15 o 
  -1   8   7       66.68       56.80      7.88 o 
   0   8   7       57.63       48.12     13.44 o 
   1   8   7      688.95      621.15     25.31 o 
   2   8   7      127.93      151.76     14.64 o 
   3   8   7      280.27      273.01     19.10 o 
   4   8   7       19.94       25.20     11.28 o 
   5   8   7       17.27       45.03     22.37 o 
   6   8   7        1.10       -5.59     10.21 o 
   7   8   7       59.64       69.73     14.21 o 
   8   8   7       77.38       81.06     21.84 o 
   9   8   7        0.33       -2.79     10.10 o 
  -2   9   7        7.41       11.72     16.67 o 
  -1   9   7        2.23        8.01     12.73 o 
   0   9   7       40.30       42.51     13.02 o 
   1   9   7      248.01      267.54     19.43 o 
   2   9   7        2.53        6.10     13.87 o 
   3   9   7      413.49      402.39     27.95 o 
   4   9   7       15.98       19.70     22.98 o 
   5   9   7       19.03       42.51     11.10 o 
   6   9   7        5.78       -4.07     12.87 o 
   7   9   7      211.08      199.85     36.38 o 
   8   9   7       45.65       42.99     15.48 o 
   9   9   7      103.09       96.23     21.79 o 
  -1  10   7       24.10       36.54     20.37 o 
   0  10   7       14.78       52.09     41.69 o 
   1  10   7      187.07      186.14     17.73 o 
   2  10   7       88.29      107.97     23.26 o 
   3  10   7      203.50      216.32     20.33 o 
   4  10   7       46.09       49.74     13.48 o 
   5  10   7       53.91       50.88     15.82 o 
   6  10   7       14.65       32.35     14.55 o 
   7  10   7      276.78      282.65     43.31 o 
   8  10   7        0.93       -0.34     10.28 o 
   1  11   7       42.29       63.16     22.25 o 
   2  11   7       38.10       53.99     16.95 o 
   3  11   7       77.23       64.84     17.90 o 
   4  11   7      157.09      142.74     23.72 o 
   5  11   7      184.89      196.12     22.29 o 
   6  11   7        0.61        6.58     26.35 o 
  -6  -7   8      160.10      153.61     27.84 o 
  -5  -7   8        1.13        0.33      6.25 o 
  -4  -7   8      270.35      223.99     28.16 o 
  -3  -7   8        4.99       15.57     11.60 o 
  -2  -7   8       18.69       15.01     11.89 o 
  -1  -7   8      337.90      368.08     26.42 o 
   0  -7   8       33.90       50.66     17.41 o 
  -7  -6   8      120.30      113.67     43.61 o 
  -6  -6   8      182.82      198.91     19.39 o 
  -5  -6   8       18.25       17.30      8.36 o 
  -4  -6   8        6.70        8.24      7.34 o 
  -3  -6   8      102.58       90.92     11.92 o 
  -2  -6   8      260.51      238.19     21.29 o 
  -1  -6   8      365.20      389.25     46.22 o 
   0  -6   8       95.09      120.65     19.83 o 
   1  -6   8       28.43       21.69     34.16 o 
   2  -6   8       15.54       66.95     16.66 o 
  -8  -5   8      393.41      385.77     28.11 o 
  -7  -5   8        4.49        5.86     16.57 o 
  -6  -5   8      251.66      232.24     26.56 o 
  -5  -5   8      381.19      371.83     23.97 o 
  -4  -5   8       98.74       96.89     10.58 o 
  -3  -5   8      201.63      190.76     16.23 o 
  -2  -5   8      765.28      751.14     34.37 o 
  -1  -5   8      368.72      310.91     22.39 o 
   0  -5   8      206.53      215.91     19.92 o 
   1  -5   8      166.49      173.70     19.94 o 
   2  -5   8        1.54       -8.58     10.32 o 
   3  -5   8      156.05      161.34     22.14 o 
  -9  -4   8        8.52        5.52     10.77 o 
  -8  -4   8       17.76       53.65     21.06 o 
  -7  -4   8        0.15        1.10      8.33 o 
  -6  -4   8      201.11      213.54     19.58 o 
  -5  -4   8      417.52      413.30     23.39 o 
  -4  -4   8       50.77       54.10     15.46 o 
  -3  -4   8      236.85      233.78     12.86 o 
  -2  -4   8      770.65      773.03     21.61 o 
  -1  -4   8       73.06      128.48     25.27 o 
   0  -4   8      119.93      146.56     16.76 o 
   1  -4   8     1158.75     1116.05     67.47 o 
   2  -4   8       99.90      116.65     31.52 o 
   3  -4   8      285.33      301.99     34.52 o 
   4  -4   8      157.53      183.00     19.94 o 
   5  -4   8       65.83       47.36     17.81 o 
  -9  -3   8        1.65       27.77     14.59 o 
  -8  -3   8       24.82       28.52     17.49 o 
  -7  -3   8        3.90       48.55     13.94 o 
  -6  -3   8      494.97      518.27     26.50 o 
  -5  -3   8      306.96      303.58     16.40 o 
  -4  -3   8      778.01      764.78     20.64 o 
  -3  -3   8        6.24        8.73      5.36 o 
  -2  -3   8        1.89       14.44     10.98 o 
  -1  -3   8      740.00      704.97     18.50 o 
   0  -3   8      388.57      397.66     19.84 o 
   1  -3   8     1211.42     1128.89     50.94 o 
   2  -3   8       74.90       82.18     14.42 o 
   3  -3   8      161.25      152.99     17.44 o 
   4  -3   8        3.70        3.15      9.63 o 
   5  -3   8      118.49       94.21     18.39 o 
   6  -3   8        2.36       14.84     15.38 o 
  -9  -2   8      108.49      102.50     19.10 o 
  -8  -2   8        5.16        1.15     18.43 o 
  -7  -2   8       39.12       38.37     12.66 o 
  -6  -2   8      444.03      445.86     24.80 o 
  -5  -2   8       24.22       31.97     19.14 o 
  -4  -2   8      367.53      370.18     20.32 o 
  -3  -2   8      396.84      393.29     13.24 o 
  -2  -2   8      219.14      200.97      9.91 o 
  -1  -2   8      499.87      444.14     13.53 o 
   0  -2   8     1670.34     1657.43     40.65 o 
   1  -2   8      811.83      778.53     26.72 o 
   2  -2   8      256.70      243.18     22.07 o 
   3  -2   8      748.00      751.22     30.17 o 
   4  -2   8        0.05       -1.46      8.47 o 
   5  -2   8      572.59      591.42     31.24 o 
   6  -2   8       17.97       11.63     18.11 o 
   7  -2   8      406.62      394.68     29.61 o 
  -9  -1   8      180.11      141.48     19.40 o 
  -8  -1   8      114.57      104.27     16.41 o 
  -7  -1   8      103.12      104.01     29.30 o 
  -6  -1   8       12.99       14.64     10.20 o 
  -5  -1   8      151.11      202.06     17.15 o 
  -4  -1   8       56.57       71.65     12.20 o 
  -3  -1   8     2063.78     2037.99     31.53 o 
  -2  -1   8        0.96       15.07      4.95 o 
  -1  -1   8       49.74       46.47      6.42 o 
   0  -1   8       53.92       63.35      6.05 o 
   1  -1   8      100.20      100.67     12.02 o 
   2  -1   8       71.07       72.60     11.82 o 
   3  -1   8      232.49      194.64     16.22 o 
   4  -1   8       60.34       66.01     12.98 o 
   6  -1   8      221.85      228.34     22.26 o 
   7  -1   8       58.74       57.66     14.48 o 
  -9   0   8        0.06       17.82     13.53 o 
  -8   0   8      100.19       97.52     28.50 o 
  -7   0   8       42.34       43.36     13.28 o 
  -6   0   8       67.40       71.56     13.19 o 
  -5   0   8      119.40      129.81     15.30 o 
  -4   0   8     1055.07     1018.62     31.37 o 
  -3   0   8     2333.26     2341.18     57.10 o 
  -2   0   8      268.87      279.88      9.62 o 
  -1   0   8     1037.67      994.43     18.88 o 
   0   0   8       76.04       96.50      6.53 o 
   1   0   8     1016.29      944.83     40.81 o 
   2   0   8      105.19       92.06     12.48 o 
   3   0   8     3337.23     3358.42     66.93 o 
   4   0   8       26.41       29.62     10.67 o 
   5   0   8        5.31       25.32     31.71 o 
   6   0   8       70.68       76.73     13.48 o 
   7   0   8       53.25       82.36     16.99 o 
   8   0   8       16.82       16.64     14.18 o 
  -9   1   8        0.01        9.81     13.32 o 
  -8   1   8       86.39       93.21     16.09 o 
  -7   1   8       26.38       39.02     14.10 o 
  -6   1   8        1.16       -1.30      7.83 o 
  -5   1   8       48.15       94.78     20.88 o 
  -4   1   8     1538.63     1549.37     39.44 o 
  -3   1   8       22.10       47.78     20.31 o 
  -2   1   8      108.11      134.39      6.47 o 
  -1   1   8     1139.32     1161.57     20.94 o 
   0   1   8        5.09       14.66      5.94 o 
   1   1   8     1645.60     1618.48     29.10 o 
   2   1   8     1875.79     1650.22     28.40 o 
   3   1   8     1998.06     2089.43     46.45 o 
   4   1   8        1.68       10.34      8.41 o 
   5   1   8      725.60      726.14     35.42 o 
   6   1   8       74.46       73.97     14.81 o 
   7   1   8      311.48      261.19     22.61 o 
   8   1   8       10.78        8.70     12.10 o 
  -8   2   8       32.54       93.07     16.11 o 
  -7   2   8      495.61      551.52     30.30 o 
  -6   2   8      245.33      245.08     18.27 o 
  -5   2   8       18.36       23.68     11.29 o 
  -4   2   8      115.99      137.06     14.55 o 
  -3   2   8      190.35      245.81     21.66 o 
  -2   2   8      566.52      568.68     12.76 o 
  -1   2   8     2835.20     2848.95     37.17 o 
   0   2   8        7.88       17.35      9.98 o 
   1   2   8      831.29      805.68     16.96 o 
   2   2   8      227.00      180.85     13.59 o 
   3   2   8     1031.65      993.30     25.94 o 
   4   2   8       57.66       61.56     12.01 o 
   5   2   8     1218.88     1245.41     58.26 o 
   6   2   8       84.91      100.11     14.84 o 
   7   2   8      109.64       95.87     14.61 o 
   8   2   8        7.23       -7.87     11.04 o 
   9   2   8       36.33       26.20     33.72 o 
  -8   3   8      108.62      115.49     20.22 o 
  -7   3   8       41.19       49.17     15.37 o 
  -6   3   8       52.13       65.64     12.93 o 
  -5   3   8      202.98      232.56     16.94 o 
  -4   3   8       19.00       28.87     12.89 o 
  -3   3   8      174.31      186.14     17.95 o 
  -2   3   8     1061.84      991.30     17.85 o 
  -1   3   8     1512.53     1450.67     24.13 o 
   0   3   8       62.00       67.74      6.94 o 
   1   3   8      487.36      461.58     22.77 o 
   2   3   8        6.56       17.75      5.13 o 
   3   3   8      861.60      796.83     32.57 o 
   4   3   8        0.23        8.29      4.31 o 
   5   3   8     1634.45     1582.27     51.17 o 
   6   3   8       69.93       94.67     18.89 o 
   7   3   8       90.21       79.74     14.62 o 
   8   3   8        7.94       29.51     15.89 o 
   9   3   8       74.39       90.08     18.52 o 
  -7   4   8        0.37      -12.29     12.29 o 
  -6   4   8       21.52        6.43      9.39 o 
  -5   4   8      473.90      521.90     26.45 o 
  -4   4   8        0.04       19.60     23.33 o 
  -3   4   8       98.73      124.59     13.38 o 
  -2   4   8      568.27      547.33     22.21 o 
  -1   4   8     1189.42     1170.90     51.53 o 
   0   4   8      126.53      151.55      8.68 o 
   1   4   8      713.01      680.10     23.62 o 
   2   4   8      143.36      165.77     15.47 o 
   3   4   8     1250.54     1256.48     26.42 o 
   4   4   8      520.30      506.58     15.09 o 
   5   4   8      754.33      709.14     27.25 o 
   6   4   8       68.44       75.27      7.48 o 
   7   4   8       23.68       34.06     16.78 o 
   8   4   8      134.68      131.59     26.88 o 
   9   4   8      138.90      128.19     17.70 o 
  -7   5   8       24.27       66.10     18.55 o 
  -6   5   8       49.39       61.28     15.54 o 
  -5   5   8      451.86      481.74     27.76 o 
  -4   5   8        3.74        4.07      9.66 o 
  -3   5   8      182.82      195.15     25.69 o 
  -2   5   8       32.25       32.81      5.29 o 
  -1   5   8      233.65      208.60      9.44 o 
   0   5   8      440.84      387.71     22.46 o 
   1   5   8     2304.83     2229.04     51.90 o 
   2   5   8       59.11       75.36     18.52 o 
   3   5   8      114.66       96.69     12.82 o 
   4   5   8       39.10       27.56      6.20 o 
   5   5   8      483.32      455.43     15.06 o 
   6   5   8      135.80      135.01      9.93 o 
   7   5   8      210.96      197.02     11.59 o 
   8   5   8       78.20       87.76     14.88 o 
   9   5   8       32.01       46.09     14.03 o 
  -6   6   8      186.66      194.59     26.74 o 
  -5   6   8      127.93      143.13     23.95 o 
  -4   6   8      141.03      116.45     16.21 o 
  -3   6   8      156.62      142.48     24.11 o 
  -2   6   8        0.14        7.30      5.09 o 
  -1   6   8      919.33      870.33     20.32 o 
   0   6   8      116.90      135.93      9.02 o 
   1   6   8     1511.17     1421.16     28.98 o 
   2   6   8      310.23      299.43     12.65 o 
   3   6   8      212.49      182.42     10.18 o 
   4   6   8      244.11      267.21     11.88 o 
   5   6   8      308.38      278.71     12.91 o 
   6   6   8      168.87      174.56     10.79 o 
   7   6   8      328.95      340.01     15.13 o 
   8   6   8       31.89       37.27     10.85 o 
   9   6   8       32.34       19.64     20.10 o 
  -5   7   8        5.32       32.63     26.65 o 
  -4   7   8        7.44       23.13     23.03 o 
  -3   7   8      209.26      220.76     18.46 o 
  -2   7   8        8.04        3.60      9.50 o 
  -1   7   8      116.91      114.18      8.71 o 
   0   7   8      522.67      505.24     16.26 o 
   1   7   8      586.24      563.97     15.97 o 
   2   7   8        6.70        2.04      3.76 o 
   3   7   8      741.90      681.65     25.11 o 
   4   7   8      251.72      250.54     17.95 o 
   5   7   8      741.08      720.49     28.99 o 
   6   7   8        3.66        5.09      8.28 o 
   7   7   8      511.09      426.81     23.24 o 
   8   7   8      193.70      167.71     17.94 o 
   9   7   8       36.88       68.68     26.10 o 
  -4   8   8        4.27      -13.28     19.18 o 
  -3   8   8      404.45      399.71     25.06 o 
  -2   8   8       20.67       25.62      9.48 o 
  -1   8   8       79.18       70.21      8.61 o 
   0   8   8        1.61       -5.45     10.62 o 
   1   8   8      181.77      181.33     17.17 o 
   2   8   8       34.99       36.44     11.74 o 
   3   8   8      509.77      457.90     23.04 o 
   4   8   8      138.79      118.53     15.63 o 
   5   8   8       25.92       22.70     11.65 o 
   6   8   8        0.95       -4.07      8.22 o 
   7   8   8       12.85       17.86     11.54 o 
   8   8   8      168.76      168.13     20.08 o 
   9   8   8       37.19        1.92      9.33 o 
  -2   9   8        3.03       13.19     17.54 o 
  -1   9   8       47.52       33.38     19.14 o 
   0   9   8       93.71       95.87     20.99 o 
   1   9   8      192.99      207.85     16.69 o 
   2   9   8        0.73        1.32      8.20 o 
   3   9   8      562.66      529.12     55.93 o 
   4   9   8       15.17       13.08     16.96 o 
   5   9   8       10.68       24.12     26.69 o 
   6   9   8       61.46       67.03     15.69 o 
   7   9   8       84.03      100.59     17.58 o 
   8   9   8       30.70       32.20     14.56 o 
  -1  10   8      126.78      145.46     30.17 o 
   0  10   8       63.54       81.68     25.78 o 
   1  10   8       41.90       94.67     17.09 o 
   2  10   8        0.08       -2.27     15.34 o 
   3  10   8       28.93       53.47     14.96 o 
   4  10   8       98.34      117.65     16.89 o 
   5  10   8       23.97       53.66     16.01 o 
   6  10   8       71.04      119.98     20.44 o 
   7  10   8       36.02       53.07     16.91 o 
   2  11   8       17.82       24.93     15.10 o 
   3  11   8       40.71       40.37     16.48 o 
   4  11   8      155.28      171.17     23.64 o 
   5  11   8      167.35      152.99     23.49 o 
  -6  -6   9      236.86      237.12     30.59 o 
  -5  -6   9      139.97      107.13     25.39 o 
  -4  -6   9       14.12       60.10     31.27 o 
  -3  -6   9      186.87      206.02     31.34 o 
  -2  -6   9       24.43       34.09     22.89 o 
  -1  -6   9      353.44      325.84     27.51 o 
   0  -6   9       25.33       26.40     15.06 o 
  -7  -5   9        0.10      -13.24     13.24 o 
  -6  -5   9       52.47      122.21     18.79 o 
  -5  -5   9      358.55      356.06     25.01 o 
  -4  -5   9        0.10       18.54     12.41 o 
  -3  -5   9      506.72      484.88     26.80 o 
  -2  -5   9       41.16       47.88     36.45 o 
  -1  -5   9      136.31      138.45     18.48 o 
   0  -5   9       42.31       46.17     14.00 o 
   1  -5   9      219.67      262.48     22.39 o 
   2  -5   9      137.41      163.19     24.98 o 
  -8  -4   9        2.55        4.62     11.53 o 
  -7  -4   9       16.00       10.52     12.22 o 
  -6  -4   9        8.56       13.81     12.12 o 
  -5  -4   9      616.54      625.81     28.62 o 
  -4  -4   9      163.75      144.47     19.31 o 
  -3  -4   9      861.83      859.50     25.10 o 
  -2  -4   9        3.17       22.34     17.88 o 
  -1  -4   9      148.55      137.23     19.92 o 
   0  -4   9       25.18        9.06     22.60 o 
   1  -4   9      659.47      677.39     30.88 o 
   2  -4   9       36.45       49.49     15.63 o 
   3  -4   9      244.75      225.44     22.47 o 
   4  -4   9        9.05      -14.43     14.43 o 
  -8  -3   9        2.03        4.16     12.36 o 
  -7  -3   9      204.51      217.13     28.32 o 
  -6  -3   9       29.99       88.93     26.81 o 
  -5  -3   9      110.15      128.91     15.96 o 
  -4  -3   9      155.82      153.85     10.98 o 
  -3  -3   9      453.70      490.05     16.55 o 
  -2  -3   9      298.11      288.50     13.91 o 
  -1  -3   9      354.84      335.58     20.87 o 
   0  -3   9       67.48       59.71     15.70 o 
   1  -3   9      703.86      734.72     31.94 o 
   2  -3   9        0.08       44.36     13.72 o 
   3  -3   9      198.03      194.52     21.35 o 
   4  -3   9      177.10      205.59     22.39 o 
   5  -3   9       31.41       58.75     17.28 o 
  -8  -2   9       62.17       65.98     16.71 o 
  -7  -2   9      177.14      189.70     20.69 o 
  -6  -2   9      173.75      167.24     27.59 o 
  -5  -2   9       13.07       31.71     14.95 o 
  -4  -2   9      344.81      354.02     14.46 o 
  -3  -2   9      952.20      997.16     23.70 o 
  -2  -2   9       10.31       21.72      6.36 o 
  -1  -2   9     1259.33     1310.90     41.19 o 
   0  -2   9        9.28        4.10      7.56 o 
   1  -2   9      386.56      417.12     52.97 o 
   2  -2   9       36.58       53.94     13.34 o 
   3  -2   9      566.86      568.99     28.34 o 
   4  -2   9      540.06      534.77     30.91 o 
   5  -2   9      144.11      147.23     21.17 o 
   6  -2   9       55.90       60.67     23.37 o 
  -8  -1   9       20.48       25.26     14.86 o 
  -7  -1   9       75.21      142.13     51.19 o 
  -6  -1   9       61.57       56.75     14.39 o 
  -5  -1   9        3.38        4.55      8.74 o 
  -4  -1   9        1.17        2.61     10.26 o 
  -3  -1   9      665.52      656.76     22.34 o 
  -2  -1   9       79.69       73.64      7.28 o 
  -1  -1   9      437.82      448.90     23.13 o 
   0  -1   9        0.91        0.33      3.10 o 
   1  -1   9       42.09       64.44     15.45 o 
   2  -1   9        0.44       -4.72      7.53 o 
   3  -1   9      877.69      848.48     32.80 o 
   4  -1   9      375.93      374.01     25.04 o 
   5  -1   9      510.13      520.26     30.44 o 
   6  -1   9       41.38       48.21     16.02 o 
   7  -1   9       26.41       46.25     22.82 o 
  -8   0   9       86.54      125.08     21.02 o 
  -7   0   9      253.38      274.09     31.62 o 
  -6   0   9       67.58       80.22     15.46 o 
  -5   0   9      622.89      605.35     51.28 o 
  -4   0   9       57.76       61.22     14.65 o 
  -3   0   9      769.77      750.60     31.16 o 
  -2   0   9        5.19       11.22      4.49 o 
  -1   0   9      609.00      583.70     14.87 o 
   0   0   9     1032.61     1010.70     20.64 o 
   1   0   9        3.65        3.82      4.30 o 
   2   0   9      159.30      177.41     15.89 o 
   3   0   9      271.13      263.88     19.69 o 
   4   0   9        5.15       11.21     12.55 o 
   5   0   9       11.75       26.60     10.07 o 
   6   0   9      206.92      254.37     21.73 o 
   7   0   9        0.10        0.32      9.70 o 
  -8   1   9       45.25       61.34     17.48 o 
  -7   1   9       93.50      119.49     16.80 o 
  -6   1   9        9.04       26.19     14.93 o 
  -5   1   9      420.67      414.84     30.29 o 
  -4   1   9       10.88        7.52      8.83 o 
  -3   1   9       10.58       11.75      8.90 o 
  -2   1   9        1.85        8.35      7.34 o 
  -1   1   9     1733.40     1721.90     28.92 o 
   0   1   9     1063.21     1033.13     33.65 o 
   1   1   9     1160.73     1064.76     23.07 o 
   2   1   9       23.29       31.77      4.48 o 
   3   1   9       80.05       62.83     10.86 o 
   4   1   9       99.17       89.03     15.41 o 
   5   1   9      263.02      232.57     19.68 o 
   6   1   9      413.53      396.83     24.29 o 
   7   1   9       20.04       83.31     18.68 o 
   8   1   9       31.42       40.10     22.62 o 
  -8   2   9        9.60        9.24     12.81 o 
  -7   2   9      221.06      232.10     33.63 o 
  -6   2   9      151.12      144.22     18.15 o 
  -5   2   9      249.43      236.78     16.95 o 
  -4   2   9      139.61      117.92     15.27 o 
  -3   2   9        6.71       24.99     37.43 o 
  -2   2   9        2.34       15.03      4.73 o 
  -1   2   9     1152.58     1103.56     21.47 o 
   0   2   9      173.16      191.61     11.72 o 
   1   2   9      333.15      357.28     11.96 o 
   2   2   9      363.58      331.82     11.49 o 
   3   2   9       10.74       33.19     10.90 o 
   4   2   9      150.94      172.22     17.05 o 
   5   2   9      327.34      334.68     23.53 o 
   6   2   9      306.88      285.75     22.38 o 
   7   2   9       33.84       18.01     12.80 o 
   8   2   9       15.67       22.57     12.54 o 
  -7   3   9       17.96       57.79     16.07 o 
  -6   3   9       54.99       66.87     18.66 o 
  -5   3   9      252.43      229.08     20.02 o 
  -4   3   9      146.94      165.44     26.97 o 
  -3   3   9      253.30      265.19     21.75 o 
  -2   3   9        6.20       18.83      9.40 o 
  -1   3   9      585.27      567.37     30.02 o 
   0   3   9        2.50       -4.61      4.61 o 
   1   3   9      454.25      459.14     18.67 o 
   2   3   9      717.76      738.68     18.42 o 
   3   3   9       61.43       54.57     15.28 o 
   4   3   9      259.52      233.21     26.00 o 
   5   3   9      484.10      486.50     24.18 o 
   6   3   9      239.13      238.01     18.45 o 
   7   3   9       24.68       36.43     15.86 o 
   8   3   9      104.43      139.75     19.92 o 
  -7   4   9        6.88       34.07     18.45 o 
  -6   4   9        0.01       20.99     13.24 o 
  -5   4   9      164.48      180.60     17.70 o 
  -4   4   9        4.59       12.34     10.10 o 
  -3   4   9      183.69      181.57     16.25 o 
  -2   4   9        3.90       23.01     26.14 o 
  -1   4   9       48.99       66.64     17.34 o 
   0   4   9       45.99       37.05      6.03 o 
   1   4   9      198.73      208.66     11.16 o 
   2   4   9      456.03      488.79     17.26 o 
   3   4   9      313.13      302.12     12.47 o 
   4   4   9       43.78       48.03      7.23 o 
   5   4   9       53.30       48.80      9.00 o 
   6   4   9       50.15       63.47     13.91 o 
   7   4   9       24.37       32.96     12.84 o 
   8   4   9      439.56      445.30     37.25 o 
   9   4   9       57.70       39.49     15.99 o 
  -6   5   9        2.34       58.06     23.17 o 
  -5   5   9       97.81       96.82     17.46 o 
  -4   5   9        0.53        5.36      9.36 o 
  -3   5   9      239.82      256.89     27.13 o 
  -2   5   9      106.98       92.76     13.15 o 
  -1   5   9        1.99       13.33      6.43 o 
   0   5   9      380.73      373.64     13.44 o 
   1   5   9     1503.37     1513.50     29.31 o 
   2   5   9       50.29       63.65      8.45 o 
   3   5   9       65.25       68.75      8.35 o 
   4   5   9      133.70      149.76     25.00 o 
   5   5   9        3.02        2.60      5.35 o 
   6   5   9       69.24       80.06     11.52 o 
   7   5   9      108.56      117.12     15.26 o 
   8   5   9      164.42      181.17     17.83 o 
   9   5   9        1.77       -2.75     15.57 o 
  -5   6   9       37.28       58.16     14.54 o 
  -4   6   9       14.13       36.50     13.16 o 
  -3   6   9       92.87       81.35     20.33 o 
  -2   6   9      461.50      445.76     22.79 o 
  -1   6   9       63.61       55.28      7.40 o 
   0   6   9       14.50       30.35      8.37 o 
   1   6   9       51.89       49.14      7.64 o 
   2   6   9      161.80      153.60     10.15 o 
   3   6   9       52.60       71.71      8.52 o 
   4   6   9      340.55      358.27     14.35 o 
   5   6   9        6.94       -1.59      6.23 o 
   6   6   9       53.62       55.45      8.77 o 
   7   6   9      139.90      102.52     12.75 o 
   8   6   9       17.58       48.35     21.75 o 
   9   6   9        0.57        3.80     13.28 o 
  -4   7   9        7.28        5.90     10.33 o 
  -3   7   9      238.03      257.57     20.49 o 
  -2   7   9       32.94       39.15      9.88 o 
  -1   7   9      158.01      148.39     15.27 o 
   0   7   9        4.73        3.02      7.34 o 
   1   7   9       23.75       29.21     11.82 o 
   2   7   9       64.89       60.09     10.77 o 
   3   7   9      170.21      176.16     10.83 o 
   4   7   9      536.65      549.89     25.31 o 
   5   7   9       35.64       34.07     11.23 o 
   6   7   9       46.59       66.02     14.15 o 
   7   7   9       29.02        7.24     18.80 o 
   8   7   9        4.53       -4.40     16.07 o 
  -3   8   9      103.20      126.23     29.76 o 
  -2   8   9        0.26        7.34      7.19 o 
  -1   8   9      104.77       92.81     19.18 o 
   0   8   9       43.86       38.12     11.51 o 
   1   8   9        5.75        0.57      6.74 o 
   2   8   9       36.81       66.46     12.69 o 
   3   8   9      209.45      224.74     24.75 o 
   4   8   9      195.76      193.55     19.05 o 
   5   8   9       99.69       93.38     15.35 o 
   6   8   9       53.89       91.00     14.46 o 
   7   8   9       70.35       69.36     14.46 o 
   8   8   9      245.48      227.01     22.05 o 
  -2   9   9       11.50        6.04     13.69 o 
  -1   9   9       56.22       74.17     23.21 o 
   0   9   9      197.74      179.29     16.42 o 
   1   9   9      131.50      122.72     17.31 o 
   2   9   9       31.98       22.37     12.11 o 
   3   9   9      189.49      193.69     20.41 o 
   4   9   9        0.16       -4.52      9.99 o 
   5   9   9        5.71       36.76     20.21 o 
   6   9   9      302.47      255.19     46.36 o 
   7   9   9        2.91      -11.75     12.50 o 
   0  10   9       14.96       52.29     22.48 o 
   1  10   9       13.18       10.36     11.88 o 
   2  10   9       20.23       35.58     26.40 o 
   3  10   9        0.07       42.44     49.75 o 
   4  10   9       12.21       37.71     19.30 o 
   5  10   9       87.04       94.77     33.22 o 
   6  10   9       95.27      126.48     29.44 o 
  -6  -5  10        7.94        5.32     15.22 o 
  -5  -5  10       93.81       98.11     17.67 o 
  -4  -5  10        1.86       -3.07     10.76 o 
  -3  -5  10      637.70      602.50     32.18 o 
  -2  -5  10        4.09       14.55     11.63 o 
  -1  -5  10       82.16      109.29     30.97 o 
   0  -5  10        3.95      -13.78     14.10 o 
   1  -5  10       94.53       80.08     19.75 o 
  -7  -4  10       59.68       58.09     17.84 o 
  -6  -4  10      108.28       92.42     17.87 o 
  -5  -4  10      170.53      182.23     19.49 o 
  -4  -4  10       56.66       74.56     10.86 o 
  -3  -4  10      321.90      312.27     22.41 o 
  -2  -4  10       28.19       42.68     12.56 o 
  -1  -4  10       76.31       50.10     14.67 o 
   0  -4  10      104.32      123.42     43.15 o 
   1  -4  10      169.83      175.61     21.78 o 
   2  -4  10        2.72        8.43     13.07 o 
  -7  -3  10      380.80      371.90     28.35 o 
  -6  -3  10       12.35        6.53     17.01 o 
  -5  -3  10       74.69      164.81     58.08 o 
  -4  -3  10       11.36       14.53     11.30 o 
  -3  -3  10      324.07      364.09     16.41 o 
  -2  -3  10      163.18      160.52     17.54 o 
  -1  -3  10      352.75      335.73     22.91 o 
   0  -3  10      577.60      525.16     29.15 o 
   1  -3  10      322.87      324.25     40.41 o 
   2  -3  10        4.97        7.88     14.74 o 
   3  -3  10      105.81       94.16     26.67 o 
   4  -3  10      135.48      138.54     20.10 o 
  -7  -2  10      258.19      275.44     45.37 o 
  -6  -2  10        1.20       33.98     17.33 o 
  -5  -2  10      155.33      157.26     18.45 o 
  -4  -2  10        1.22       -0.40      9.18 o 
  -3  -2  10       52.79       64.23      9.30 o 
  -2  -2  10      202.50      214.44     17.15 o 
  -1  -2  10     1029.79      956.77     33.85 o 
   0  -2  10      110.65      121.98     15.31 o 
   1  -2  10        9.79       10.35     10.51 o 
   2  -2  10       93.75       67.44     15.43 o 
   3  -2  10      129.95      128.73     17.69 o 
   4  -2  10      237.94      275.04     29.74 o 
   5  -2  10      120.36       87.43     21.29 o 
  -8  -1  10       42.68       52.06     24.47 o 
  -7  -1  10       70.53       70.30     17.11 o 
  -6  -1  10        2.62       -9.28     11.72 o 
  -5  -1  10      163.32      160.18     22.50 o 
  -4  -1  10      133.36      127.59     17.72 o 
  -3  -1  10      628.17      591.48     29.91 o 
  -2  -1  10       93.11       91.04      8.06 o 
  -1  -1  10     1028.98      981.98     23.14 o 
   0  -1  10      265.84      244.42     18.51 o 
   1  -1  10      104.70       98.95     15.16 o 
   2  -1  10      501.71      507.99     42.70 o 
   3  -1  10      274.44      293.92     22.78 o 
   4  -1  10      249.76      286.57     24.42 o 
   5  -1  10      264.82      273.56     83.19 o 
   6  -1  10      147.65      114.97     19.92 o 
  -8   0  10        0.26       -8.06     18.31 o 
  -7   0  10       19.35       32.70     17.97 o 
  -6   0  10       86.73       74.28     17.95 o 
  -5   0  10      351.38      367.08     24.25 o 
  -4   0  10      184.39      188.72     18.32 o 
  -3   0  10       72.26       68.26     12.89 o 
  -2   0  10      101.72       90.93     10.03 o 
  -1   0  10      235.18      234.87     13.36 o 
   0   0  10      334.27      292.92     11.81 o 
   1   0  10      396.40      374.51     21.15 o 
   2   0  10      307.92      323.76     21.02 o 
   3   0  10      145.01      131.95     15.27 o 
   4   0  10       25.64       50.55     13.37 o 
   5   0  10      100.43      149.66     30.40 o 
   6   0  10      298.85      287.23     24.39 o 
  -7   1  10       62.22       69.13     14.03 o 
  -6   1  10        0.01        1.92     10.67 o 
  -5   1  10      442.85      461.45     26.91 o 
  -4   1  10      132.57      147.59     34.77 o 
  -3   1  10       24.47       45.00     21.61 o 
  -2   1  10      168.93      157.25      8.56 o 
  -1   1  10      427.72      402.86     18.72 o 
   0   1  10      296.89      286.21     11.32 o 
   1   1  10      865.08      756.74     19.04 o 
   2   1  10      396.87      397.01     24.08 o 
   3   1  10       46.14       42.07     12.25 o 
   4   1  10       10.59       17.13     11.31 o 
   5   1  10       27.60       23.11     19.05 o 
   6   1  10      274.98      315.42     48.30 o 
   7   1  10       35.05       43.56     17.90 o 
  -7   2  10       22.47       12.89     10.85 o 
  -6   2  10       11.59       -3.02     10.10 o 
  -5   2  10      191.69      166.93     19.20 o 
  -4   2  10       55.44      105.30     26.24 o 
  -3   2  10       57.77       53.10     13.26 o 
  -2   2  10      568.19      556.46     16.44 o 
  -1   2  10      248.03      230.78     10.48 o 
   0   2  10      102.48       97.95      9.58 o 
   1   2  10      545.70      515.46     15.65 o 
   2   2  10      537.33      509.58     20.37 o 
   3   2  10        7.10       18.72      8.30 o 
   4   2  10      544.87      573.03     27.95 o 
   5   2  10      124.89      156.27     18.62 o 
   6   2  10      153.15      171.07     21.03 o 
   7   2  10       53.51       51.25     16.43 o 
  -7   3  10       61.62       48.94     17.48 o 
  -6   3  10        6.95       20.16     18.66 o 
  -5   3  10       81.65       76.39     14.52 o 
  -4   3  10      159.21      193.67     27.79 o 
  -3   3  10      930.95      914.72     34.33 o 
  -2   3  10      439.76      476.58     24.25 o 
  -1   3  10      185.07      189.85     17.43 o 
   0   3  10       93.89       72.31      9.03 o 
   1   3  10      108.76      114.63      9.48 o 
   2   3  10     1171.65     1118.05     25.30 o 
   3   3  10        7.05       18.30      6.83 o 
   4   3  10      800.54      781.52     32.38 o 
   5   3  10        8.52       58.61     14.12 o 
   6   3  10       53.51       62.47     15.52 o 
   7   3  10        0.40      -12.56     12.56 o 
   8   3  10       68.46       68.79     18.01 o 
  -6   4  10       51.95       63.58     28.55 o 
  -5   4  10       33.46       60.09     24.34 o 
  -4   4  10        0.62        2.08      8.15 o 
  -3   4  10      443.20      419.26     27.82 o 
  -2   4  10      106.67      113.62     14.99 o 
  -1   4  10       37.08       46.50      6.67 o 
   0   4  10       80.00       97.57     13.63 o 
   1   4  10      184.88      159.39     14.88 o 
   2   4  10      564.73      531.39     21.69 o 
   3   4  10      371.96      320.37     13.36 o 
   4   4  10      332.56      310.91     17.89 o 
   5   4  10        7.53       18.73     13.16 o 
   6   4  10      167.93      180.34     18.94 o 
   7   4  10        0.49       22.05     15.09 o 
   8   4  10      340.45      323.67     27.44 o 
  -5   5  10       23.86        7.64     10.78 o 
  -4   5  10        1.35        4.71      9.93 o 
  -3   5  10       86.44       73.10     19.16 o 
  -2   5  10      238.81      256.99     19.29 o 
  -1   5  10       28.16       22.13      9.80 o 
   0   5  10      405.98      393.79     46.26 o 
   1   5  10      300.38      311.23     14.09 o 
   2   5  10       46.00       54.13      9.53 o 
   3   5  10      147.79      135.53     10.93 o 
   4   5  10      199.91      214.09     12.94 o 
   5   5  10       28.54       43.43      9.18 o 
   6   5  10      131.72      137.80     17.33 o 
   7   5  10        3.86       -7.07     10.73 o 
   8   5  10       83.72       70.65     25.14 o 
  -5   6  10        4.44       55.12     21.50 o 
  -4   6  10       19.92       46.63     14.30 o 
  -3   6  10       11.48       24.11     22.57 o 
  -2   6  10      232.50      256.06     43.38 o 
  -1   6  10      106.32      136.16     15.58 o 
   0   6  10      455.91      476.52     16.86 o 
   1   6  10       37.65       38.71     11.08 o 
   2   6  10      144.98      155.89     12.47 o 
   3   6  10       17.83       46.84     28.46 o 
   4   6  10      577.74      496.04     17.89 o 
   5   6  10        2.35       11.36     12.07 o 
   6   6  10      315.42      282.99     16.28 o 
   7   6  10        0.06       15.70     18.13 o 
   8   6  10        6.06      -10.35     17.81 o 
  -4   7  10       44.81       40.33     14.42 o 
  -3   7  10        7.85       14.08     11.50 o 
  -2   7  10       54.54       38.98     12.89 o 
  -1   7  10      151.81      139.39     13.55 o 
   0   7  10      110.08      136.37     10.55 o 
   1   7  10       38.74       51.32      8.00 o 
   2   7  10      137.29      127.96      9.84 o 
   3   7  10        1.15       -6.72      8.53 o 
   4   7  10      223.22      222.97     17.51 o 
   5   7  10       36.68       24.58     18.91 o 
   6   7  10      115.49       88.42     14.86 o 
   7   7  10       10.88       48.49     22.16 o 
   8   7  10        0.10        6.36     17.03 o 
  -2   8  10        2.30        3.39     15.57 o 
  -1   8  10       46.12       54.76     17.31 o 
   0   8  10      182.11      162.84     15.98 o 
   1   8  10        0.31       -7.04      8.78 o 
   2   8  10      305.90      303.38     20.96 o 
   3   8  10        2.24        3.61      8.15 o 
   4   8  10       72.90       78.73     14.89 o 
   5   8  10       20.29       30.49     12.73 o 
   6   8  10       76.40       59.34     14.83 o 
   7   8  10      116.40      125.38     18.47 o 
  -1   9  10        2.69       34.34     21.15 o 
   0   9  10      170.25      164.37     29.49 o 
   1   9  10       64.00       79.92     14.61 o 
   2   9  10      202.19      217.84     20.73 o 
   3   9  10        1.84       -0.26      7.78 o 
   4   9  10        0.53       -5.47     10.81 o 
   5   9  10       42.38       30.44     17.12 o 
   6   9  10      147.34      134.28     19.57 o 
   2  10  10      110.47      142.08     20.73 o 
   3  10  10        2.28        4.59     11.38 o 
   4  10  10       58.22       64.62     15.64 o 
   5  10  10        0.01       -9.58     13.03 o 
  -5  -4  11       80.96       57.87     26.33 o 
  -4  -4  11        5.15        5.17     18.31 o 
  -3  -4  11       33.35       74.56     14.25 o 
  -2  -4  11        5.60       47.54     15.11 o 
  -1  -4  11       73.46       87.16     18.36 o 
   0  -4  11      266.28      249.98     51.72 o 
   1  -4  11       17.23       12.08     14.84 o 
  -6  -3  11       63.65       83.29     25.16 o 
  -5  -3  11       76.89       66.51     28.71 o 
  -4  -3  11      205.96      212.13     22.03 o 
  -3  -3  11        2.83        9.28     10.28 o 
  -2  -3  11      126.38      150.38     18.40 o 
  -1  -3  11       54.89       49.64     12.78 o 
   0  -3  11      443.86      451.20     29.29 o 
   1  -3  11       28.42       31.61     15.53 o 
   2  -3  11       18.20       45.68     17.22 o 
  -6  -2  11        0.24        1.56     13.74 o 
  -5  -2  11       77.16      123.46     18.88 o 
  -4  -2  11      182.28      164.24     19.46 o 
  -3  -2  11       22.33       46.81     12.22 o 
  -2  -2  11      349.91      343.07     22.07 o 
  -1  -2  11      287.66      296.75     20.70 o 
   0  -2  11      187.18      195.56     20.11 o 
   1  -2  11        3.21       31.45     13.80 o 
   2  -2  11      306.76      330.17     47.39 o 
   3  -2  11       44.84       99.93     19.94 o 
   4  -2  11      152.56      147.05     36.86 o 
  -7  -1  11       18.00       63.37     17.86 o 
  -6  -1  11        1.03       23.60     34.82 o 
  -5  -1  11       81.68       60.73     16.27 o 
  -4  -1  11      414.67      418.94     32.28 o 
  -3  -1  11      125.43      133.94     16.32 o 
  -2  -1  11       13.34       36.29     21.04 o 
  -1  -1  11        8.48        5.83      8.50 o 
   0  -1  11      125.79      161.11     17.30 o 
   1  -1  11        1.67        1.17      7.88 o 
   2  -1  11      503.85      465.76     27.35 o 
   3  -1  11       13.04       36.88     37.02 o 
   4  -1  11       60.76       82.59     18.50 o 
   5  -1  11       14.08        0.88     10.12 o 
  -7   0  11        2.79       44.11     27.91 o 
  -6   0  11       48.78       65.53     16.75 o 
  -5   0  11      213.88      198.07     21.89 o 
  -4   0  11      141.38      182.37     30.10 o 
  -3   0  11      113.38      123.42     25.43 o 
  -2   0  11      126.58      127.40      9.76 o 
  -1   0  11       16.23       35.22      7.29 o 
   0   0  11      329.22      372.32     26.12 o 
   1   0  11       56.92       54.48     13.28 o 
   2   0  11      592.23      614.88     30.74 o 
   3   0  11       35.37       36.74     13.42 o 
   4   0  11       99.36      125.03     39.81 o 
   5   0  11       26.93       50.05     17.17 o 
  -7   1  11        2.65      -17.35     20.47 o 
  -6   1  11       18.39       27.42     23.37 o 
  -5   1  11       56.87       61.83     16.42 o 
  -4   1  11       15.34       18.73     19.41 o 
  -3   1  11       15.43       19.01     31.50 o 
  -2   1  11      400.44      386.67     20.48 o 
  -1   1  11       10.35       15.63     13.01 o 
   0   1  11       69.51       90.54     16.97 o 
   1   1  11       99.68      101.94     17.88 o 
   2   1  11      219.42      253.85     19.62 o 
   3   1  11        4.80       36.34     20.33 o 
   4   1  11        9.45       45.02     30.29 o 
   5   1  11      170.28      261.70     47.48 o 
   6   1  11      133.56      158.52     32.90 o 
  -6   2  11       17.27       38.94     15.77 o 
  -5   2  11        0.26      -12.00     12.00 o 
  -4   2  11        0.39       -6.18     10.55 o 
  -3   2  11        4.22       19.98     18.96 o 
  -2   2  11      585.29      561.73     27.81 o 
  -1   2  11        0.53        1.93      5.06 o 
   0   2  11      105.73       97.22     20.53 o 
   1   2  11       50.84       57.53      9.90 o 
   2   2  11       42.11       97.06     39.95 o 
   3   2  11       41.16       40.15     13.22 o 
   4   2  11      574.82      512.10     30.32 o 
   5   2  11        5.50        6.29     11.27 o 
   6   2  11       19.36       42.03     36.54 o 
  -6   3  11       23.67       41.22     14.63 o 
  -5   3  11       14.41       48.33     15.47 o 
  -4   3  11      140.01      167.73     20.13 o 
  -3   3  11      179.88      192.66     20.25 o 
  -2   3  11      145.42      182.38     32.16 o 
  -1   3  11        1.33       52.13     12.41 o 
   0   3  11       59.65       70.44      8.95 o 
   1   3  11      194.27      195.10     21.49 o 
   2   3  11      249.03      210.23     12.26 o 
   3   3  11        0.83       24.93     21.47 o 
   4   3  11      299.21      276.67     27.68 o 
   5   3  11       10.17       59.20     21.43 o 
   6   3  11       13.83        6.01     11.68 o 
   7   3  11       17.68        6.97     13.00 o 
  -5   4  11       28.53       11.30     15.16 o 
  -4   4  11       52.64       63.69     16.27 o 
  -3   4  11       76.11       76.17     14.17 o 
  -2   4  11       64.05       63.71     14.39 o 
  -1   4  11        3.10       -2.19      8.41 o 
   0   4  11      354.16      335.93     14.75 o 
   1   4  11       87.87      120.88     18.02 o 
   2   4  11      274.10      226.13     13.22 o 
   3   4  11        0.00        0.53      7.28 o 
   4   4  11      123.14      121.85     16.82 o 
   5   4  11       99.24       88.65     16.84 o 
   6   4  11       58.84       60.66     38.62 o 
   7   4  11       71.94      118.39     28.55 o 
  -5   5  11       14.49       58.04     51.88 o 
  -4   5  11       16.15       15.67     13.02 o 
  -3   5  11        3.20        0.94      8.82 o 
  -2   5  11       27.36       36.10     19.78 o 
  -1   5  11       43.22       52.60     12.78 o 
   0   5  11      246.54      250.08     14.23 o 
   1   5  11        0.78       11.23      9.15 o 
   2   5  11       74.50       62.78      9.53 o 
   3   5  11        3.40        8.51      9.70 o 
   4   5  11       27.08       33.20      8.45 o 
   5   5  11       66.11       73.51     21.24 o 
   6   5  11      178.15      164.36     20.20 o 
   7   5  11       77.57       97.09     19.10 o 
  -4   6  11       78.89      114.57     52.42 o 
  -3   6  11       10.79       40.61     39.88 o 
  -2   6  11       40.51       38.61     13.16 o 
  -1   6  11        3.27       18.91     23.58 o 
   0   6  11      370.86      330.11     19.05 o 
   1   6  11       28.58       31.09      8.50 o 
   2   6  11       22.30       33.31     10.45 o 
   3   6  11      116.49      118.93     11.93 o 
   4   6  11      153.16      129.85     12.37 o 
   5   6  11        3.42       27.41     18.54 o 
   6   6  11      184.53      199.49     30.17 o 
   7   6  11        6.16       23.58     20.74 o 
  -3   7  11       10.85       -0.31      7.95 o 
  -2   7  11       60.89       72.23     19.57 o 
  -1   7  11       27.41       14.43     16.48 o 
   0   7  11        0.23        0.50      6.73 o 
   1   7  11       85.22       75.59     16.91 o 
   2   7  11      259.80      229.56     14.29 o 
   3   7  11       93.86      123.33     15.64 o 
   4   7  11       43.44       64.60     13.41 o 
   5   7  11        0.02       -3.31      8.25 o 
   6   7  11       39.22       35.48     17.58 o 
   7   7  11       14.25       11.81     19.14 o 
  -1   8  11        7.66       21.34     16.76 o 
   0   8  11       19.48        9.16     15.84 o 
   1   8  11        3.17       -2.12      8.67 o 
   2   8  11      214.98      208.92     19.65 o 
   3   8  11       26.95       69.36     15.50 o 
   4   8  11       47.70       62.20     14.49 o 
   5   8  11       13.32       16.87     12.49 o 
   6   8  11       12.94       -4.46      9.58 o 
   0   9  11       22.44       45.79     19.18 o 
   1   9  11       15.92       23.53     16.57 o 
   2   9  11       63.91       75.95     19.44 o 
   3   9  11        3.37        9.90     11.78 o 
   4   9  11       21.62       41.69     14.90 o 
   5   9  11       79.83      101.31     19.26 o 
  -4  -3  12       74.19       84.66     31.36 o 
  -3  -3  12       14.56       78.61     29.26 o 
  -2  -3  12      131.15      107.60     32.37 o 
  -1  -3  12        4.76       18.66     13.44 o 
   0  -3  12      172.16      171.79     23.55 o 
  -5  -2  12        1.04       -7.36     13.99 o 
  -4  -2  12      257.80      233.63     21.89 o 
  -2  -2  12      399.09      405.02     45.37 o 
  -1  -2  12        2.14       23.05     28.09 o 
   0  -2  12       65.91       49.81     14.86 o 
   1  -2  12        2.33       19.97     13.87 o 
   2  -2  12      157.34      141.80     24.20 o 
  -5  -1  12        2.94       28.07     31.27 o 
  -4  -1  12      113.01       91.76     19.73 o 
  -3  -1  12       36.11       47.71     13.93 o 
  -2  -1  12      197.03      203.98     35.07 o 
  -1  -1  12       21.73       12.31     10.44 o 
   0  -1  12       30.82       33.72     15.11 o 
   1  -1  12       42.27       63.62     16.34 o 
   2  -1  12      385.60      370.56     29.46 o 
   3  -1  12       27.59       24.30     16.01 o 
  -5   0  12        6.89        9.49     12.30 o 
  -4   0  12       96.48       63.35     15.89 o 
  -3   0  12       80.44       64.66     15.44 o 
  -2   0  12      194.18      186.42     17.27 o 
  -1   0  12      114.93       96.67     13.30 o 
   0   0  12      226.60      229.80     18.76 o 
   1   0  12        4.15       23.24     28.02 o 
   2   0  12      251.94      236.48     42.49 o 
   3   0  12        7.73       18.78     38.55 o 
   4   0  12      122.12      106.98     20.91 o 
  -5   1  12        0.02       56.64     22.98 o 
  -4   1  12       11.98       30.46     12.97 o 
  -3   1  12        0.22       15.54     29.55 o 
  -2   1  12      347.99      309.63     22.89 o 
  -1   1  12       48.56       62.65     12.33 o 
   0   1  12      336.56      278.71     18.79 o 
   1   1  12        9.77       10.83      9.40 o 
   2   1  12       46.77       29.89     13.08 o 
   3   1  12       13.59       60.52     16.09 o 
   4   1  12       34.88       36.61     16.15 o 
   5   1  12      254.41      281.38     29.04 o 
  -5   2  12       20.28       33.90     29.23 o 
  -4   2  12       30.98       69.67     19.30 o 
  -3   2  12       39.57       54.34     31.11 o 
  -2   2  12      348.69      337.48     22.47 o 
  -1   2  12        2.97        8.43      9.58 o 
   0   2  12      313.00      279.46     14.31 o 
   1   2  12       41.53       58.34     13.52 o 
   2   2  12       17.76      -11.00     11.00 o 
   3   2  12      106.30      127.14     18.63 o 
   4   2  12      198.19      197.32     48.17 o 
   5   2  12       10.53      -10.39     13.38 o 
  -5   3  12       18.33        5.46     13.85 o 
  -4   3  12      126.31      181.87     20.44 o 
  -3   3  12        2.39       19.73     12.87 o 
  -2   3  12       22.69       24.04     25.71 o 
  -1   3  12        1.05       14.32     24.54 o 
   0   3  12      162.23      172.35     12.39 o 
   1   3  12      220.37      237.94     14.29 o 
   2   3  12      269.08      237.14     28.80 o 
   3   3  12       54.31       65.02     15.28 o 
   4   3  12      169.10      169.64     21.32 o 
   5   3  12       20.21       21.01     38.12 o 
   6   3  12       37.71       19.23     15.23 o 
  -4   4  12      149.69       91.24     18.25 o 
  -3   4  12       18.47       38.29     26.58 o 
  -2   4  12        3.43       -5.59     10.81 o 
  -1   4  12       25.37       43.63     14.72 o 
   0   4  12      117.86      121.11     11.40 o 
   1   4  12      108.77      103.61     10.77 o 
   2   4  12      166.00      199.96     13.71 o 
   3   4  12       32.23       33.19     18.82 o 
   4   4  12        5.62       25.71     25.16 o 
   5   4  12       26.08       85.80     55.40 o 
   6   4  12       26.49        5.67     15.50 o 
  -4   5  12       60.67       82.26     19.13 o 
  -3   5  12       50.28       71.78     17.68 o 
  -2   5  12       56.84       46.44     15.04 o 
  -1   5  12       48.58       90.54     36.77 o 
   0   5  12      146.25      112.20     33.15 o 
   1   5  12       20.70       16.38      8.21 o 
   2   5  12      117.46      101.96     12.30 o 
   3   5  12      103.68      118.05     21.00 o 
   4   5  12        9.96       10.01     11.44 o 
   5   5  12      128.57      116.50     19.39 o 
   6   5  12       27.77       39.16     16.67 o 
  -3   6  12       11.76        7.16     14.47 o 
  -2   6  12       85.27       60.64     16.50 o 
  -1   6  12       30.53       52.41     15.00 o 
   0   6  12      123.80      148.41     19.28 o 
   1   6  12       37.18       35.84      9.67 o 
   2   6  12       58.94       43.71      9.70 o 
   3   6  12      216.10      232.11     19.41 o 
   4   6  12       99.15      111.96     15.13 o 
   5   6  12       31.93       48.95     22.30 o 
   6   6  12       21.61        2.01     12.55 o 
  -2   7  12       86.70       98.11     34.41 o 
  -1   7  12       34.74       23.44     16.00 o 
   0   7  12       28.41       26.09     13.24 o 
   1   7  12       93.65      101.97     43.61 o 
   2   7  12      137.22      123.15     16.70 o 
   3   7  12       40.96       60.69     14.16 o 
   4   7  12       45.21       70.22     13.22 o 
   5   7  12       29.11       78.25     25.46 o 
   1   8  12       49.78       75.18     24.82 o 
   2   8  12       19.57       16.19     11.83 o 
   3   8  12       38.19       60.01     15.51 o 
   4   8  12       25.00       35.40     14.09 o 
  -3  -1  13       21.56       12.55     21.79 o 
  -2  -1  13       85.20       82.74     30.54 o 
  -1  -1  13       50.71      112.95     32.92 o 
   0  -1  13        1.02       -4.39      9.18 o 
   1  -1  13      246.84      262.40     26.06 o 
  -4   0  13       76.32       81.86     18.80 o 
  -3   0  13       15.43       16.44     21.20 o 
  -2   0  13        4.17       13.74     20.83 o 
  -1   0  13      118.69      135.44     33.93 o 
   0   0  13      176.17      169.31     30.68 o 
   1   0  13      131.27      141.29     21.22 o 
   2   0  13       18.11       38.17     15.78 o 
  -4   1  13        5.78      -12.58     12.58 o 
  -3   1  13       66.59       76.28     17.48 o 
  -2   1  13       30.02       44.30     18.52 o 
  -1   1  13        7.74       -7.51     19.18 o 
   0   1  13      180.79      143.37     16.21 o 
   1   1  13       26.18       27.63     25.80 o 
   2   1  13        1.45        0.26      8.06 o 
   3   1  13       80.54      112.52     29.28 o 
  -4   2  13       51.81       60.92     17.96 o 
  -3   2  13      184.64      211.60     22.74 o 
  -2   2  13       44.71       67.83     22.16 o 
  -1   2  13        0.28       19.23     21.36 o 
   0   2  13       11.93        2.25     12.27 o 
   1   2  13       71.11       97.16     15.73 o 
   2   2  13        0.04       12.73     12.85 o 
   3   2  13      102.48      108.38     20.03 o 
   4   2  13        2.26       55.67     28.52 o 
  -4   3  13      107.02      121.73     25.50 o 
  -3   3  13       48.43       52.55     17.05 o 
  -2   3  13       22.76       67.58     25.41 o 
  -1   3  13       44.84       50.14     15.06 o 
   0   3  13       16.04       12.53     10.79 o 
   1   3  13      121.74      124.78     42.26 o 
   2   3  13       54.36       67.31     16.24 o 
   3   3  13      262.00      268.59     25.17 o 
   4   3  13       19.88       20.37     14.55 o 
  -3   4  13        0.06        1.44     10.96 o 
  -2   4  13        2.37      -13.26     13.26 o 
  -1   4  13       97.20      133.98     18.22 o 
   0   4  13        0.10       -1.60      8.66 o 
   1   4  13       69.01       66.17     10.32 o 
   2   4  13      102.34       98.56     17.21 o 
   3   4  13       72.45       63.80     16.64 o 
   4   4  13        6.65       13.51     13.78 o 
  -2   5  13       50.54       59.54     17.76 o 
  -1   5  13      161.14      201.10     22.92 o 
   0   5  13        1.25       55.54     15.25 o 
   1   5  13        4.64        4.92      9.65 o 
   2   5  13        2.04        7.16      9.83 o 
   3   5  13       53.04       68.42     16.75 o 
   4   5  13       17.82       10.35     12.92 o 
  -1   6  13       74.81       73.62     18.60 o 
   0   6  13        6.18       30.71     14.62 o 
   1   6  13        4.99        5.94     10.70 o 
   2   6  13        5.64        3.49      8.04 o 
   3   6  13       84.08       63.66     16.70 o 
   4   6  13       11.55      -16.12     17.81 o 
   1   7  13       76.45       60.90     25.00 o 
   2   7  13        1.33       -1.01     10.21 o 
   3   7  13       14.35        2.59      9.03 o 
  -1   2  14       20.19       20.19     23.72 o 
   0   2  14       15.93       -5.22     19.73 o 
   1   2  14        6.78       63.92     29.26 o 
  -1   3  14      101.58      134.84     33.42 o 
   0   3  14       21.32       62.96     28.89 o 
   1   3  14       31.81       53.07     28.71 o 
   2   3  14        0.67        9.80     12.74 o 
   0   4  14       19.61       62.04     27.93 o 
   1   4  14       84.01      145.14     33.97 o 
   2   4  14       14.37       -7.92     20.70 o 
                                                 
